# Supplementary material for: AZD1222/ChAdOx1 nCoV-19 vaccination induces a polyfunctional spike protein–specific TH1 response with a diverse TCR repertoire
Source: Sci Transl Med. 2021 Nov 17;13(620):eabj7211. doi: 10.1126/scitranslmed.abj7211 (PMC9924073; doi:10.1126/scitranslmed.abj7211)
Supplement: Supplementary file 2 — Data files S1 and S2 [file scitranslmed.abj7211_data_files_s1_and_s2.zip]

Archive with 2 entries (2 files):
- scitranslmed.abj7211_data_file_s1.xlsx
- scitranslmed.abj7211_data_file_s2.xlsx
