# Supplementary material for: AZD1222/ChAdOx1 nCoV-19 vaccination induces a polyfunctional spike protein–specific TH1 response with a diverse TCR repertoire
Source: Sci Transl Med. 2021 Nov 17;13(620):eabj7211. doi: 10.1126/scitranslmed.abj7211 (PMC9924073; doi:10.1126/scitranslmed.abj7211)
Supplement: Supplementary file 2 — Data files S1 and S2 [file scitranslmed.abj7211_data_files_s1_and_s2.zip › scitranslmed.abj7211_data_file_s1.xlsx]

## Sheet: Sheet2
Subject	Visit	vaccine	Age	CD4 IFNg	CD4 IL-2	CD4 TNF	CD4 any Th1 response	CD4 g+2+t+	CD4 g+2+t-	CD4 g+2-t+	CD4 g-2+t+	CD4 g+2-t-	CD4 g-2+t-	CD4 g-2-t+	CD4 IL-4	CD4 IL-13	CD4 any Th2 response	CD4 4+13+	CD4 4+13-	CD4 4-13+	CD8 IFNg	CD8 IL-2	CD8 TNF	CD8 any response	CD8 g+2+t+	CD8 g+2+t-	CD8 g+2-t+	CD8 g-2+t+	CD8 g+2-t-	CD8 g-2+t-	CD8 g-2-t+
1	D0	AZD1222	>= 70 years	-0.00571	0.01	0.009	0.004	-0.0005	-4.2e-05	0.00049	0.00875	-0.00564	0.001	-0.001	0.00154	0.00692	0.00798	0.00049	0.00105	0.00643	0.02012	-0.00305	0.03912	0.033	0.0029	0	0.01525	0.00307	0.00309	-0.00902	0.00888
2	D0	AZD1222	>= 70 years	-0.00065	-0.0023	-0.0053	-0.004	-0.000866	0.00097	0	-0.00357	-0.00077	0.00123	-0.00056	0	0.002858	0.002858	0	0	0.002858	-0.00232	-0.00492	-0.01214	-0.0169	0	0.0024	-0.00486	0	0.00014	-0.00732	-0.00242
3	D0	AZD1222	>= 70 years	*	*	*	*	*	*	*	*	*	*	*	0	-0.00438	-0.00438	0	0	-0.00438	0	0.01909	0.013	0.032	0	0	0	0	0	0.01909	0.013
4	D0	AZD1222	>= 70 years	-0.003	0.005	0.011	0.013	0.00107	-0.002491	0.00115	-0.00029	-0.00307	0.007	0.009	0.00307	-0.005	-0.00193	0	0.00307	-0.005	0.073	0.00463	0.1	0.114	0.00232	0	0.06666	0.00116	0.00458	0.00116	0.033
5	D0	AZD1222	>= 70 years	-0.00536	0.002	0.007	0.001	0.002224	-0.00073	0.000361	4e-05	-0.00721	0.001	0.005	0.001137	9e-05	0.00083	0.000398	0.000743	-0.00033	-0.018	0.00011	-0.031	-0.051	0	0	0.00211	0	-0.02	0.00011	-0.033
6	D0	AZD1222	>= 70 years	0.00784	0.004	0.028	0.017	0.008028	1.8e-05	0.000956	0.0061	-0.001474	-0.009	0.014	0.000898	0.007276	0.008178	0	0.000898	0.007276	0.007	0.00504	-0.01965	0.01	-0.00254	0	-0.01064	0	0.02	0.00771	-0.00643
7	D0	AZD1222	>= 70 years	0.00134	0.00931	0.00193	0.009	-0.000479	0.000924	-0.000926	0.00367	0.001815	0.00544	-0.00082	-0.000924	0.00035	0.00035	-0.000924	0	0.00127	-0.00322	0.00299	-0.01663	-0.00944	0	0.0015	-0.00799	0	0.00283	0.0015	-0.00824
8	D0	AZD1222	>= 70 years	0.00295	0.008	0.009	0.017	-0.000997	0.000436	0.002023	0.00248	0.001489	0.00636	0.00636	0	-0.00166	-0.00166	0	0	-0.00166	0.016	0.00214	-0.00422	0.018	0.00189	0.00236	-0.00564	-0.004	0.01744	0.00189	0.00389
9	D0	AZD1222	>= 70 years	0.00861	0.01	0.033	0.037	0.001222	0.002035	0.000332	0.01034	0.005022	-0.00236	0.02	-0.000758	0.00172	0.00172	-0.000758	0	0.00248	0.0241	0.02264	0.03	0.04	0.00515	0	0.00258	0.02358	0.0161	-0.00594	-0.001
10	D0	AZD1222	>= 70 years	0.00048	0.003	-0.00447	-0.003	0.001329	-3.9e-05	0.000383	-0.00035	-0.00118	0.00168	-0.00578	-0.000914	0.001607	0.000697	0	-0.000914	0.001607	-0.02421	-0.01813	0.003	-0.019	-0.00808	-0.00404	0.00188	-0.00217	-0.01429	-0.00404	0.011
11	D0	AZD1222	>= 70 years	0.00404	0.003	0.018	0.016	0.00119	-0.00119	0.00173	0.00567	0.002318	-0.00209	0.00721	0.002324	0.002908	0.005238	0	0.002324	0.002908	-0.013	0.00409	0.00256	-0.001	0	0	-0.0055	0	-0.007	0.00409	0.00806
12	D0	AZD1222	>= 70 years	-0.00195	-0.01	-0.006	-0.014	0.000708	0	0.0002	-0.00603	-0.00288	-0.00477	-0.00064	-0.001692	0.003742	0.0026	-0.000565	-0.001129	0.00431	-0.00932	0.00362	-0.0022	0.00273	-0.00479	0	-0.00155	0	-0.00298	0.00842	0.00352
13	D0	AZD1222	>= 70 years	0.00994	-0.002	-0.002	-0.009	0	0.00373	0.00373	0.00746	0.00249	-0.014	-0.01308	0.002	0.00044	0.00244	0	0.002	0.00044	-0.00573	-0.00505	-0.00936	-0.02372	0.00133	-0.00276	0.00402	0	-0.00836	-0.00086	-0.01427
14	D0	AZD1222	>= 70 years	0.0044	0.017	0.024	0.041	0.00053	0	0.000561	0.00334	0.0033	0.01296	0.0204	0.000158	0.000719	0.001259	-0.000375	0.000537	0.001098	0.06314	0.02004	0.05544	0.069	0.01966	0.00141	0.02858	0	0.01308	-0.00063	0.00726
15	D0	AZD1222	>= 70 years	0.02314	0.019	0.032	0.038	0.010764	0.0049	0.003376	0.00512	0.00358	-0.002	0.01208	0.000885	0.000498	0.001384	0	0.000885	0.000498	0.00338	-0.0021	0.01102	0.007	0.00143	0.000714	0.0017	0.000918	-0.00047	-0.005145	0.00665
16	D0	AZD1222	>= 70 years	0.00478	0.01	0.01594	0.013	0.007068	-0.00198	0.001018	0.0057	-0.001339	0.00016	0.00203	-0.00137	0.00332	0.00142	0.000541	-0.001909	0.00278	0.00268	-0.00396	0.00023	0.001	-0.001078	0	0.003236	-0.00309	0.00053	0.0002	0.00118
17	D0	AZD1222	>= 70 years	-0.003	-0.026	0.006	-0.017	-0.00372	-0.003183	0.000794	0.00471	0.00374	-0.023	0.005	0.002917	0.00717	0.01009	0	0.002917	0.00717	0.017	-0.00429	0.0088	0.015	0.00249	0.000622	0.00242	-0.00212	0.013	-0.00528	0.00554
18	D0	AZD1222	>= 70 years	-0.00207	0	0.016	0.007	0.001546	-0.001487	0.001604	-0.00372	0.00121	-0.00197	0.01061	0.00088	-0.002156	-0.00019	-0.00109	0.001982	-0.001086	0.00622	0.00226	0.01	0.019	0	-0.00187	0.00203	0.00605	0.00198	0.00215	0.006
19	D0	AZD1222	>= 70 years	0.00072	0.004	0.014	0.013	-0.002396	0.001316	0.000844	0.00779	0.000954	-0.00352	0.00764	0.000447	0.001316	0.001316	0.000447	0	0.000869	0.00443	0.00414	0.00429	0.005	0.00137	0.00136	0.00421	0	-0.00253	0.00141	-0.00092
20	D0	AZD1222	>= 70 years	0.00107	0.006	0.013	0.016	-0.00076	0.000835	0	0.00469	0.00098	0.00049	0.00872	0.00167	0.000835	0.0025	0	0.00167	0.000835	0.06667	0.032	0.0425	0.054	0.034	0.0042	0.0133	0.0042	0.01627	-0.01	-0.0085
21	D0	AZD1222	18 to 55 years	0.004	-0.02	0.041	0.023	0.0002	0.00188	-0.00037	0.0015	0.00245	-0.024	0.041	-0.00211	0.000624	-0.00149	0	-0.00211	0.000624	0.01506	-0.003	0.013	0.017	-0.00095	0	0.00953	0	0.00697	-0.002	0.005
22	D0	AZD1222	18 to 55 years	*	*	*	*	*	*	*	*	*	*	*	0.00092	9.2e-05	0.001012	0	0.00092	9.2e-05	*	*	*	*	*	*	*	*	*	*	*
23	D0	AZD1222	18 to 55 years	-0.00631	-0.019	0.00311	-0.023	-0.00291	-0.00276	0.00229	0.00404	-0.00339	-0.017	-0.00103	0	0.00125	0.00125	0	0	0.00125	-0.01132	-0.02004	-0.00534	-0.032	0.00214	0	-0.00392	-0.00392	-0.00952	-0.01448	-0.00178
24	D0	AZD1222	18 to 55 years	-0.00663	-0.009	0.025	0.006	-0.001586	-0.001706	0.00187	0.00589	-0.00512	-0.013	0.01994	-0.001706	-0.00155	-0.00155	-0.001706	0	0.000164	0.00194	0.00564	-0.01709	-0.016	0.00248	0.00018	0.00248	0	-0.00317	0.00313	-0.02205
25	D0	AZD1222	18 to 55 years	0.00359	-0.005	0	-0.002	-0.000136	-2.3e-05	-0.000646	-0.00072	0.00438	-0.007	0.002	-0.00028	0.00578	0.00545	4.4e-05	-0.000323	0.00573	-0.015	-0.01703	-0.021	-0.027	-0.00668	-0.00088	-0.00861	-0.00312	0.001	-0.00601	-0.001
26	D0	AZD1222	18 to 55 years	0.0108	-0.025	0.00868	-0.012	0.000196	0.003754	0.000914	0.00093	0.00595	-0.03	0.00583	0.000926	-0.001357	-0.00043	0	0.000926	-0.001357	0.008	-0.00038	-0.01152	0.002	-0.00334	0	0.00033	0	0.01	0.00296	-0.00937
27	D0	AZD1222	18 to 55 years	-0.00146	-0.007	0.019	0.002	0.000982	0.0011	-0.001292	0.0073	-0.00224	-0.01539	0.012	0	-0.000753	-0.000753	0	0	-0.000753	0.00177	0.0035	0.011	0.02	-0.000876	0	-0.00167	0	0.00348	0.00439	0.014
28	D0	AZD1222	18 to 55 years	-0.02117	-0.033	-0.021	-0.042	-0.01034	0.00249	-0.00226	-0.01217	-0.01037	-0.012	0.003	0.000743	0.000873	0.000873	0.000743	0	0.00013	*	*	*	*	*	*	*	*	*	*	*
29	D0	AZD1222	18 to 55 years	-0.003	-0.054	0.023	-0.033	0.003	-0.004958	0.001176	-0.00355	-0.00113	-0.048	0.02144	0.001516	-0.000217	0.00077	0.000533	0.000983	-0.000747	0.015	0.004	0.019	0.021	0.00931	-0.000805	0.00788	0.003084	0.001	-0.00845	-0.001
30	D0	AZD1222	18 to 55 years	0.00217	0.019	0.0138	0.037	-0.00492	0.001698	0.001301	0.00446	0.006798	0.016	0.010668	-0.001642	-0.00557	-0.00557	-0.001642	0	-0.00391	0.295	0.01644	0.2654	0.329	0.01378	0.002737	0.21907	0.061	0	-0.00024	0.02804
31	D0	AZD1222	18 to 55 years	0.0014	-0.021	-0.007	-0.022	0.00276	-0.00256	0.002019	-0.0064	-0.000551	-0.0141	-0.00412	0	-0.000638	-0.000638	0	0	-0.000638	0.01416	0.00058	0.004	0.013	0.00182	0	0.00576	-0.00153	0.00584	0.00029	-0.001
32	D0	AZD1222	18 to 55 years	0.00537	0.01	0.02288	0.027	-0.000192	0.000804	0.000172	0.01091	0.00458	-0.00135	0.01254	0.000628	0.017	0.017	0	0.000628	0.017	0.067	-0.01273	0.062	0.089	-0.00133	0	0.03167	0	0.0376	-0.01139	0.032
33	D0	AZD1222	18 to 55 years	-0.02494	-0.109	-0.108	-0.154	-0.01788	-0.000401	-0.00974	-0.04672	0.00237	-0.04516	-0.035	0.00018	-0.00032	0.00096	-0.00109	0.00127	0.00078	-0.029	-0.048146	0.003	-0.002	-0.02916	-0.00536	-0.00599	-0.00464	0.01155	-0.009766	0.04
34	D0	AZD1222	18 to 55 years	0.00253	-0.00065	0.0042	0.004	-0.001976	0	0.00284	0.00257	0.00166	-0.00124	0.00115	0	0	0	0	0	0	0.00143	-0.00206	0.0084	0.00865	-0.000538	-0.00334	0.00292	0.0006	0.002374	0.001208	0.005408
35	D0	AZD1222	18 to 55 years	8e-05	0.009	0.014	0.021	0.000839	-0.001622	-0.000783	0.00379	0.00164	0.00601	0.01036	0	0.00114	0.00114	0	0	0.00114	-0.003	0.001644	-0.00655	-0.007	0.001606	0.000788	-0.00593	0	0.00066	-0.000746	-0.00266
36	D0	AZD1222	18 to 55 years	-0.006	0	0.027	0.018	0.002068	-0.003938	9.8e-05	0.00378	-0.00342	0	0.021	0.00113	-0.00055	2e-05	0.000564	0.000564	-0.00111	-0.013	-0.00547	0.005	-0.005	-0.00435	-0.00364	0.00111	0	-0.007	0.00252	0.007
37	D0	AZD1222	18 to 55 years	0.001	0.016	0.013	0.009	0.00758	0.00028	0.00218	0.00544	-0.00814	0.00325	0	0.00107	-0.00069	0.00038	0	0.00107	-0.00069	0.019	0.00108	0.005	0.023	0.00156	0	-0.00235	0.00156	0.02	-0.00205	0.00269
38	D0	AZD1222	18 to 55 years	0.008	0.003	0.025	0.031	0.00111	-0.00091	0.002124	0.003	0.0049	0.00053	0.019	-0.000483	-0.00263	-0.00194	-0.001176	0.000693	-0.00145	-0.011	-0.00611	-0.032	-0.027	-0.0038	0	-0.01297	0	0.005	-0.0023	-0.01428
39	D0	AZD1222	18 to 55 years	-0.00504	-0.003	0	-0.01	-0.000309	0.00099	0.001008	-0.00053	-0.00672	-0.00354	-0.001	-0.00043	0.002	0.00158	0	-0.00043	0.002	-0.02	-0.00272	0.007	-0.015	0	0.000781	-0.00173	-0.001472	-0.018	-0.00202	0.009
40	D0	AZD1222	18 to 55 years	0.006	-0.029	0.028	-0.004	0.000663	-0.003347	0.002663	0.00986	0.007	-0.038	0.01386	0.00263	0.00871	0.01002	0.00132	0.00132	0.00739	0.005	-0.0041	0.00214	0.001	-0.000837	-0.001636	0.004904	0	0.002	-0.00164	-0.00235
41	D0	AZD1222	56 to 69 years	0.01201	0.022	0.02156	0.035	0.004	0.00123	0.00123	0.01009	0.00555	0.007	0.00636	0.00123	0.00154	0.00277	0	0.00123	0.00154	0.00569	-0.01398	0.01428	0.00266	0	0	0.00347	0	0.00222	-0.01398	0.00763
42	D0	AZD1222	56 to 69 years	-0.00947	-0.006	0.021	0.002	0.001333	-0.003786	-0.005616	0.00926	-0.00157	-0.013	0.016	0.000924	-0.000723	0.000201	0	0.000924	-0.000723	0.00791	-0.00321	0.00393	0.007	0.00153	0.00153	0.00306	-0.00278	0.0018	-0.00071	0.00513
43	D0	AZD1222	56 to 69 years	0.00957	0.005	0.011	0.009	0.00598	0.000899	0	0.00182	0.00269	-0.00512	0.00285	0.000839	-0.0017	-0.00086	0	0.000839	-0.0017	0.033	0.00512	0.0309	0.036	0.0049	0	0.01845	0.00509	0.01018	-0.00516	0.00335
44	D0	AZD1222	56 to 69 years	No data
45	D0	AZD1222	56 to 69 years	0.01763	0.058	0.08	0.102	0.011024	-0.000594	0.00508	0.02819	0.001734	0.01805	0.033	0.00169	0.001781	0.002631	0.000847	0.000847	0.000935	0.091	0.02265	0.088	0.102	0.016054	0.000537	0.06223	0.00143	0.01091	0.00465	0.01
46	D0	AZD1222	56 to 69 years	0.00355	0.026	0.038	0.051	0.002933	0.00126	0.000953	0.00811	-0.001601	0.0134	0.025	0.000989	0.00191	0.002899	0	0.000989	0.00191	*	*	*	*	*	*	*	*	*	*	*
47	D0	AZD1222	56 to 69 years	-0.00518	-0.003	0.006	-0.007	0.001951	-0.001302	-0.000641	0.00205	-0.00518	-0.00583	0.00202	-0.000641	0.002608	0.002608	-0.000641	0	0.003251	0.00726	0.00182	-0.002	-0.004	0	0.00361	0.00724	0	-0.00359	-0.0018	-0.00977
48	D0	AZD1222	56 to 69 years	-7.8e-05	0.00556	0.007	0.007	0.00121	-0.001288	0	0.00299	0	0.00219	0.00195	0	0.00128	0.00128	0	0	0.00128	-0.006	-0.00328	-0.03867	-0.045	0	-0.001632	-0.002512	0.000772	0	-0.002428	-0.03852
49	D0	AZD1222	56 to 69 years	0.00291	-0.004	0.028	0.011	0.00034	-0.00123	0.00267	0.01308	0.001114	-0.01521	0.01176	0.000158	5.4e-05	0.001114	-0.000902	0.00106	0.000958	0.0118	-0.00054	0.002	0.011	-0.00264	0.00156	0.00628	0	0.00679	0.00054	-0.00299
50	D0	AZD1222	56 to 69 years	0.02102	0.044	0.054	0.051	0.02484	-0.003868	0.004949	0.01811	-0.00452	0.00479	0.00624	0.001963	0.00322	0.00518	0	0.001963	0.00322	0.004	0.00818	-0.016	-0.006	0.00695	0.000633	-0.01062	0	0.00896	0.00058	-0.011
51	D0	AZD1222	56 to 69 years	0.726	0.229	0.748	0.778	0.208	0.0094	0.4832	0.00798	0.01999	-0.002	0.048	0	0.0054	0.0054	0	0	0.0054	-0.00376	0.00137	-0.00237	-0.00118	-0.001476	-0.001042	-0.001465	0.00273	0.00025	0.001158	-0.00215
52	D0	AZD1222	56 to 69 years	0.01073	0.004	0.035	0.046	0.00284	-0.00117	0.00284	-0.00434	0.00621	0.00796	0.035	0.00141	0.00166	0.00307	0	0.00141	0.00166	*	*	*	*	*	*	*	*	*	*	*
53	D0	AZD1222	56 to 69 years	-0.0278	-0.045	-0.058	-0.079	-0.01892	0.00356	0	-0.01759	-0.01229	-0.013	-0.02009	-0.00452	-0.00266	-0.00087	-0.0063	0.00178	0.00364	-0.023	-0.02379	-0.05	-0.05879	-0.012	0	-0.008	-0.006	-0.00266	-0.00889	-0.024
54	D0	AZD1222	56 to 69 years	0.14721	0.51776	0.632	0.836	0.08909	0.013148	0.026298	0.23876	0.01567	0.17696	0.273	0.02138	0.034295	0.043675	0.012	0.00936	0.023295	0.366	0.14462	0.312	0.447	0.08	0.016	0.17865	0.018	0.088	0.02662	0.038
55	D0	AZD1222	56 to 69 years	-0.006364	0.01682	0.0057	0.013	-0.00096	-5.3e-05	-0.001918	0.00619	-0.003427	0.01248	0.00244	0	0.00088	0.00088	0	0	0.00088	0.00782	-0.00723	0.00351	0.003	0	0	-0.00025	0.00134	0.00801	-0.00857	0.00247
56	D0	AZD1222	56 to 69 years	0.007776	0.005	0.021	0.023	0.00319	0.000821	0.000517	0.00362	0.003236	-0.00253	0.01346	0	-0.00206	-0.00206	0	0	-0.00206	0.02714	-0.01456	0.08138	0.056	0.00282	0	0.033	0	-0.00842	-0.01739	0.04638
57	D0	AZD1222	56 to 69 years	0.00315	-0.018	0.007	-0.007	-0.001403	-0.001403	0.001217	0.004738	0.00079	-0.01541	0.00634	-0.00394	0.001118	-0.00281	0	-0.00394	0.001118	-0.004	-0.025	0.009	-0.01	0	0	0	-0.004	-0.01216	-0.013	0.021
1	D28	AZD1222	>= 70 years	0.03171	0.061	0.04454	0.071	0.01903	0.0064	0.00127	0.02008	0.00514	0.01354	0.00265	0.00261	0.00268	0.00395	0.00134	0.00127	0.00134	0.01758	-0.00406	0.02289	0.03558	-0.01055	0.00128	0.02075	0	0.00656	0.00522	0.0093
2	D28	AZD1222	>= 70 years	0.01618	0.043	0.044	0.057	0.01265	0.00124	-0.000438	0.0202	0.0032	0.009	0.0093	0.001523	0.00255	0.00359	0.00049	0.001032	0.00206	0.00547	-0.00567	-0.00336	-0.00297	0.00137	0	0.00021	-0.00254	0.00388	0.00053	-0.00243
3	D28	AZD1222	>= 70 years	0.04828	0.097	0.12	0.117	0.038	0.00166	0.0101	0.05728	-0.00179	0	0.014	0.00291	0.00557	0.00848	0	0.00291	0.00557	0.00803	0.00654	0.01	0.006	0.01003	-0.0037	0.00286	0	-0.00163	0.00022	-0.002
4	D28	AZD1222	>= 70 years	0.00546	0	0.016	0.017	0.00121	-0.00312	0.00331	0.00371	0.00402	-0.00127	0.00936	0	0.00118	0.00118	0	0	0.00118	0.01819	0.00432	0.01554	0.02	0	0.00402	0.01162	0.00201	0.00264	-0.00171	0.0015
5	D28	AZD1222	>= 70 years	0.01536	5.42101e-18	0.03774	0.02	0.006268	0.00209	0.001354	0.015	0.00513	-0.023	0.0151	0.00046	0.00881	0.00927	0	0.00046	0.00881	0.066	-0.02547	-0.01738	0.02	0	0.00344	0	0	0.062	-0.02947	-0.01738
6	D28	AZD1222	>= 70 years	0.02036	0.008	0.031	0.028	0.01306	0.00253	0.004034	0.00113	0.00123	-0.00876	0.01518	-0.000706	0.00047	-0.00023	0	-0.000706	0.00047	-0.00392	0.00244	-0.01564	-0.023	0	0	0.00464	0	-0.00817	0.00244	-0.021
7	D28	AZD1222	>= 70 years	0.00994	0.0509	0.0589	0.069	0.00997	0.000991	0.001505	0.02998	-0.002525	0.01087	0.01794	0.002001	0.00189	0.0029	0.000999	0.000999	0.0009	0.04394	0.02243	0.02787	0.046	0.01322	0.00222	0.01789	0.0022	0.01068	0.00441	-0.00578
8	D28	AZD1222	>= 70 years	0.012032	0.016	0.02054	0.025	0.006992	0.00162	0.00343	0.00455	0	0.00325	0.00519	0.000811	0	0.000811	0	0.000811	0	0.00029	0.00367	0.00608	0.00067	-0.00323	0.00367	0.00969	0.00323	-0.00969	0	-0.00323
9	D28	AZD1222	>= 70 years	0.003325	0.00318	0.01014	0.006	0.0013	0.001371	0	0.006404	0.000651	-0.00618	0.00212	0.000325	-0.001349	-0.001024	0	0.000325	-0.001349	-0.00737	0.00658	0.05086	0.03586	0	-0.00722	0	0.021	-0.00017	-0.00722	0.02986
10	D28	AZD1222	>= 70 years	0.02414	0.074	0.073	0.089	0.0213	0.004012	0.000683	0.03314	-0.003023	0.01566	0.0172	0.001299	6e-06	0.001313	0	0.001299	6e-06	-0.00817	-0.00572	0.006	0.002	0	0.00287	-0.01513	0.00144	0.00324	-0.01003	0.02
11	D28	AZD1222	>= 70 years	0.01556	0.027	0.027	0.047	0.005448	0.00314	0.003858	0.00692	0.003066	0.0114	0.01248	-0.002339	-0.00314	-0.00394	-0.001552	-0.000791	-0.00158	-0.02293	0.01766	0.0014	-0.005	0.0019	0	-0.00215	0	-0.02261	0.01576	0.00165
12	D28	AZD1222	>= 70 years	-0.00351	0.004	0.009	0.007	0.00056	1.3e-05	-0.00205	0.00308	-0.002053	-0.00036	0.00744	0.00108	-0.00307	-0.00097	-0.001013	0.00209	-0.002053	-0.008	-0.00086	0.00906	0.005	-0.00257	0	0.00014	0	-0.00554	0.00174	0.01187
13	D28	AZD1222	>= 70 years	0.01634	0.02868	0.02622	0.036	0.00973	0.00242	0.00122	0.01214	0.00277	0.00419	0.00267	0	0.00243	0.00243	0	0	0.00243	0.00027	0.00761	0.00056	0.0058	0	0	0.0001	0.00125	0.00017	0.00512	0.00038
14	D28	AZD1222	>= 70 years	0.01543	0.028	0.042	0.042	0.01068	0.00369	0.001156	0.01712	8e-05	-0.00295	0.01122	0.001059	0.00109	0.002144	0	0.001059	0.00109	0.031	0.0066	0.02426	0.028	0.00536	0	0.02307	0.0011	0.003	0.00014	-0.00521
15	D28	AZD1222	>= 70 years	0.02394	0.029	0.034	0.054	0.01317	0.004738	0.00451	-0.00146	0.00198	0.01242	0.01782	0.000547	-0.001146	-0.000596	0	0.000547	-0.001146	0.00358	-0.00395	0.01213	0.008	0.000855	-0.000822	0.00262	0	0.00091	-0.003975	0.00831
16	D28	AZD1222	>= 70 years	0.00757	0.044	0.046	0.057	0.008668	-0.00046	0.002538	0.02296	-0.002763	0.01433	0.01166	0.001837	0.00369	0.00492	0.000612	0.001229	0.00307	0.00197	-0.00316	0.00322	0.00665	-0.00454	-0.00226	0.0038	0.00245	0.00499	0.00119	0.00152
17	D28	AZD1222	>= 70 years	0	0.023	0.07884	0.036	0.0208	-0.01064	0.00739	0.02848	-0.01817	-0.014	0.02362	-0.00212	0.00467	0.00253	0	-0.00212	0.00467	0.013	0.00258	0.02355	0.012	0.00699	0.001643	0.00936	0.00175	-0.00414	-0.00744	0.0058
18	D28	AZD1222	>= 70 years	0.00358	0.011	0.03502	0.027	0.00305	0.000926	0.002996	-0.003394	0.01378	-0.0083	0.01524	-0.000316	-0.0043	-0.00417	-0.000448	0.000124	-0.00385	-0.00341	-0.00655	-0.02335	-0.024	-0.00346	0	-0.00666	0.00672	0.00352	-0.00662	-0.01607
19	D28	AZD1222	>= 70 years	0.0005	-0.003	-0.001	0	3.7e-05	0.001309	0	-0.00492	-0.00085	0.00114	0.00346	0.000869	0.000461	0.00133	0	0.000869	0.000461	-0.01124	-0.00964	-0.018	-0.011	-0.00756	-0.00011	-0.01145	0	0.00739	-0.00195	0.00231
20	D28	AZD1222	>= 70 years	0.03926	0.06434	0.05908	0.08	0.02428	0.00745	0.006504	0.0204	0.000922	0.01322	0.00836	-0.000934	0.002792	0.001854	0	-0.000934	0.002792	0.071	0.04	0.04299	0.089	0.01833	0.014	0.00983	0	0.0305	0.008	0.01383
21	D28	AZD1222	18 to 55 years	0.0273	0.027	0.039	0.041	0.01389	0.005618	0.00318	0.01415	0.00436	-0.006	0.00672	0.002754	0.002218	0.003918	0.00106	0.0017	0.001154	0.0551	0.02782	0.0381	0.065	0.012268	0.01171	0.02094	0	0.01045	0.00275	0.00425
22	D28	AZD1222	18 to 55 years	0.009	-0.066	0.0212	-0.05	0.00426	-0.00061	0.00106	0.00588	0.00529	-0.074	0.01013	0	0.00323	0.00323	0	0	0.00323	0.019	-0.044	0.04364	-0.014	0.01028	-0.00165	0.01034	0	-0.00143	-0.04	0.01714
23	D28	AZD1222	18 to 55 years	0.03916	0.061	0.071	0.087	0.02628	0.005206	0.003636	0.01982	0.00428	0.008	0.01988	0.0011	0.002416	0.003518	0	0.0011	0.002416	0.04978	0.00936	0.0389	0.05426	0.01027	0.0012	0.02151	0.0012	0.01616	-0.00448	0.00491
24	D28	AZD1222	18 to 55 years	0.0276	0.034	0.099	0.104	0.01148	0.00329	0.00993	0.02164	0.00316	0	0.05588	0.002457	0.000777	0.001587	0.001648	0.000811	-0.000869	0.03415	0.01047	0.03588	0.052	0.00582	0.00351	0.01161	0	0.01277	0.0013	0.01566
25	D28	AZD1222	18 to 55 years	0.024	0.029	0.063	0.065	0.014978	-0.00182	0.002128	0.02102	0.00948	-0.004	0.025	-0.00285	0.00648	0.00338	0.000238	-0.00308	0.00624	0.025	0.001	0.007	0.014	0.00498	0.00113	0.00754	-0.00204	0.012	-0.003	-0.00306
26	D28	AZD1222	18 to 55 years	0.00698	0.012	0.01036	0.013	0.004806	0.001938	0.001471	0.003518	-0.00124	0.003	0.00079	0.0011	0.001287	0.002382	0	0.0011	0.001287	0.076	0.0305	0.03398	0.083	0.0111	0.01252	0.02348	0	0.02907	0.00669	-0.00059
27	D28	AZD1222	18 to 55 years	0.05772	0.114	0.143	0.175	0.040314	0.00192	0.011158	0.04476	0.00431	0.026	0.043	0.001898	0.00225	0.00262	0.001528	0.000375	0.000719	0.12	0.077	0.084	0.121	0.05398	0.00158	0.039	0.00413	0.023	0.018	-0.014
28	D28	AZD1222	18 to 55 years	0.01818	0.026	0.03	0.04	0.01132	-0.001919	0.00397	0.0113	0.00509	0.006	0.005	0.00128	0.00128	0.00193	0.000642	0.000642	0.000642	0.026	-0.0121	-0.058	-0.04	-0.001702	0.000258	-0.006	-0.00254	0.031	-0.00821	-0.047
29	D28	AZD1222	18 to 55 years	0.018	0.026	0.04246	0.048	0.00872	0.00601	0.00395	0.0128	-0.00016	-0.001	0.01666	0	0.000714	0.000714	0	0	0.000714	-0.004	0.00545	0.001	-0.01	0.00582	0.00112	-0.01	0.00214	5.42101e-18	-0.00396	0.005
30	D28	AZD1222	18 to 55 years	0.0144	0.036	0.019	0.05	0.0044	0.001922	0.0038	0.00455	0.00554	0.02508	0.00451	0.001932	0.00314	0.00345	0.00163	0.000302	0.00151	0.619	0.03756	0.48296	0.67	0.01976	0.00278	0.42356	0.1718	0	0.01516	0.03793
31	D28	AZD1222	18 to 55 years	0.00644	0.024	0.024	0.042	0.00218	-0.00199	0	0.01132	0.00592	0.01314	0.01176	0.00333	0.00476	0.00643	0.00167	0.00167	0.0031	0.006	-0.0133	0.002	-0.002	-0.00308	0	0.00258	0	0.00535	-0.00978	0.00322
32	D28	AZD1222	18 to 55 years	0.02136	0.045	0.06	0.075	0.01134	0.00718	0.00236	0.01918	-4e-05	0.006	0.02694	0.00107	0.011	0.013	-0.00028	0.00135	0.013	0.116	0.02356	0.068	0.144	0.01004	0.00662	0.03682	0.00035	0.06166	0.00662	0.02138
33	D28	AZD1222	18 to 55 years	0.00844	0.037	0.046	0.061	0.00775	0.00134	0.001824	0.01222	-0.00181	0.01488	0.02388	9.4e-05	-0.00359	-0.00349	0	9.4e-05	-0.00359	0.02618	0.001762	0.013	0.032	0.00077	0.001522	0.006258	0.00077	0.0176	-0.0013	0.007
34	D28	AZD1222	18 to 55 years	0.05218	0.11508	0.121	0.145	0.03946	0.00652	0.00592	0.05218	0.00063	0.01745	0.02428	0	-0.001761	-0.001761	0	0	-0.001761	0.00678	0.00129	0.00589	0.004	0.00126	0.000587	0.00648	2.2e-05	-0.00169	-0.000575	-0.0023
35	D28	AZD1222	18 to 55 years	0.02378	0.038	0.058	0.068	0.01454	0.00026	0.00634	0.01604	0.00215	0.00775	0.02	0.000946	0.00026	0.00121	0	0.000946	0.00026	0.00065	0.00282	-0.005	-0.012	0.001881	0.001742	0.00461	0	-0.00796	-0.000799	-0.01184
36	D28	AZD1222	18 to 55 years	0.016	0.034	0.051	0.044	0.017218	0.00365	0.00482	0.01128	-0.01	0.001	0.01792	3.9e-05	0.003384	0.002928	0.000492	-0.000454	0.002889	0.035	0.00989	0.018	0.044	0.005339	0.001049	0.00644	0	0.021	0.00325	0.007
37	D28	AZD1222	18 to 55 years	0.072	0.182	0.214	0.242	0.05904	0.00815	0.00431	0.10106	0.001	0.018	0.05404	0.006106	0.013816	0.01583	0.0036	0.002506	0.010016	0.191	0.12387	0.104	0.208	0.071	0.04197	0.03126	0.00252	0.052	0.01144	-0.00187
38	D28	AZD1222	18 to 55 years	0.03796	0.056	0.078	0.107	0.015304	0.005254	0.003044	0.03014	0.01452	0.00704	0.03096	-0.000341	-0.00178	-0.0021	0	-0.000341	-0.00178	0.021	0.01512	0.02	0.018	0.01977	-0.00029	-8e-05	0	0.002	-0.00447	0.001
39	D28	AZD1222	18 to 55 years	0.00148	0.01	0.048	0.034	0.0043	-0.000202	0.002062	0.01215	-0.00484	-0.00664	0.029	0.000939	-0.00244	-0.0015	0	0.000939	-0.00244	0.033	0.00088	-0.002	0.04	-0.001502	0.001726	0.00083	0	0.033	0.00067	-0.002
40	D28	AZD1222	18 to 55 years	0.023	0.036	0.07	0.07	0.010344	0.00269	0.001725	0.02898	0.008	-0.005	0.0291	0.001205	0.00602	0.00758	-0.000454	0.001656	0.00647	0.014	0.00749	0.02512	0.034	0.001569	0.000753	0.00968	-0.000652	0.004	0.00583	0.014352
41	D28	AZD1222	56 to 69 years	0.05192	0.143	0.116	0.151	0.05191	0.00377	-0.000818	0.04834	-0.00304	0.035	0.01776	0.003	0.002182	0.003182	0.00199	0.001	0.000182	-0.00352	-0.00668	0.00838	-0.006	0.00356	0	0.00038	-0.00318	-0.00745	-0.00707	0.00728
42	D28	AZD1222	56 to 69 years	0.01178	0.016	0.047	0.063	0.00064	0.00016	0.00121	0.01075	0.00962	0.00478	0.03618	0.00105	-0.00477	-0.00372	0	0.00105	-0.00477	0.0083	-0.00667	0.0046	0.009	0	0.00198	-0.00172	-0.0037	0.00804	-0.00495	0.01002
43	D28	AZD1222	56 to 69 years	0.088	0.115	0.125	0.154	0.058002	0.01034	0.0067	0.034	0.01345	0.012	0.02502	0.001025	0.00058	0.001608	0	0.001025	0.00058	0.05268	0.01574	0.016	0.052	0.011	0.00624	0.0019	0.00312	0.03425	-0.00457	-0.00145
44	D28	AZD1222	56 to 69 years	0.0291	0.061	0.06746	0.089	0.01683	0.00301	0.00889	0.02304	0.00077	0.0191	0.0187	-0.00023	-0.00093	-0.00209	0.000928	-0.001162	-0.00186	0.029	0.0124	0.02492	0.039	0.01069	0.00112	0.00448	0	0.014	0.00045	0.00958
45	D28	AZD1222	56 to 69 years	0.05862	0.095	0.12	0.142	0.04046	0.005356	0.00595	0.04104	0.006316	0.00784	0.032	-0.00049	-0.032	-0.02679	-0.0057	0.00521	-0.028	0.02772	0.00193	0.019	0.022	0.005	0	0.016122	0	0.00643	-0.00306	-0.004
46	D28	AZD1222	56 to 69 years	0.04	0.134	0.18	0.196	0.035	0.001723	0.006076	0.0813	-0.00166	0.018	0.057	0.000857	0.00429	0.00514	0	0.000857	0.00429	*	*	*	*	*	*	*	*	*	*	*
47	D28	AZD1222	56 to 69 years	0.01954	0.033	0.04	0.033	0.017208	0.000886	0.00351	0.02013	-0.002634	-0.006	-0.00176	0.00085	-0.00172	-0.00087	0	0.00085	-0.00172	0.033	0.00711	-0.01	0.016	0.00718	0.00238	-0.00241	0	0.02644	-0.00247	-0.01444
48	D28	AZD1222	56 to 69 years	0.0283	0.033	0.052	0.066	0.016552	0.00565	0.002904	0.00788	0.00285	0.005	0.02568	0.001929	0.00421	0.00569	0.000449	0.00148	0.00377	-0.037	0.006378	-0.038	-0.074	0.003784	0.000622	-0.003806	0.000674	-0.037	0.00129	-0.04
49	D28	AZD1222	56 to 69 years	0.0265	0.064	0.078	0.087	0.015596	0.004382	0.00686	0.03982	-0.000626	0.005	0.01574	0.002106	0.00095	0.00202	0.00105	0.00106	-9.6e-05	0.052	0.01981	0.026	0.058	0.00935	0.00935	0.01408	-0.0032	0.01824	0.00454	0.00543
50	D28	AZD1222	56 to 69 years	0.06924	0.142	0.136	0.157	0.05512	0.00642	0.00592	0.06512	0.00172	0.0136	0.01039	0.003209	0.00093	0.003349	0.00079	0.002419	0.00014	0.019	0.01491	-0.002	0.007	0.01101	0.00147	-5.42101e-18	0	0.006	0.00244	-0.012
51	D28	AZD1222	56 to 69 years	0.59344	0.171	0.668	0.686	0.15286	0.0063	0.42294	0.0185	0.01311	-0.00807	0.07644	0.00216	0.00224	0.00438	0	0.00216	0.00224	-0.00275	0.00104	-0.00258	-0.00416	0.001052	-0.000758	-0.00408	0.001872	0.00134	-0.001134	-0.00146
52	D28	AZD1222	56 to 69 years	0.03114	0.026	0.045	0.061	0.01679	0.00312	0.00415	0.00199	0.00741	0.00514	0.022	0	-0.0012	-0.0012	0	0	-0.0012	*	*	*	*	*	*	*	*	*	*	*
53	D28	AZD1222	56 to 69 years	0.079	0.119	0.121	0.17	0.0515	0.00807	0.005532	0.037	0.01382	0.022	0.024	0.00164	0.002742	0.00352	0.000868	0.00077	0.001882	0.02854	0.02159	0.02154	0.03938	0.00998	0.004704	0.00722	0.000864	0.00637	0.005474	0.00357
54	D28	AZD1222	56 to 69 years	0.03388	0.101	0.115	0.126	0.02873	0.001201	0.00483	0.05688	-0.00088	0.014	0.02362	0.00137	0.002706	0.004076	0	0.00137	0.002706	0.06606	0.02958	0.043	0.073	0.01736	0.00504	0.02441	0.0028	0.01948	0.00444	0.001
55	D28	AZD1222	56 to 69 years	0.06446	0.11	0.105	0.126	0.052	0.009532	0.003832	0.03494	-0.00029	0.015	0.01444	0.001312	0.00225	0.00357	0	0.001312	0.00225	0.0833	0.02853	0.03529	0.078	0.01808	0.012	0.0196	0.00217	0.03364	-0.00395	-0.00374
56	D28	AZD1222	56 to 69 years	0.02092	0.019	0.031	0.039	0.01079	0.001388	0.00465	0.00122	0.00398	0.005	0.013	-0.00254	-0.00254	-0.00508	0	-0.00254	-0.00254	0.074	0.0352	-0.003	0.047	0.0074	0.01231	0.0299	0.00268	0.025	0.0129	-0.0411
57	D28	AZD1222	56 to 69 years	0.02966	0.126	0.135	0.182	0.02104	0.00285	0.002646	0.00353	0.06062	0.037	0.05208	0.003154	0.00425	0.00533	0.00208	0.001074	0.00217	0.029	0.01401	0.024	0.015	0.026	-0.00794	-0.00039	0.01148	0.00747	-0.01187	-0.00899
1	D56	AZD1222	>= 70 years	0.07436	0.114	0.11624	0.144	0.04812	0.00714	0.00813	0.04412	0.01118	0.014	0.01604	0.002021	2e-05	0.00204	0	0.002021	2e-05	0.0857	0.026234	0.07246	0.10794	0.0181	0.005339	0.03451	0	0.028234	0.001854	0.01576
2	D56	AZD1222	>= 70 years	0.0156	0.024	0.048	0.043	0.00896	0.001343	0.00197	0.02034	0.00315	-0.008	0.01622	0	0.000655	0.000655	0	0	0.000655	0.02041	0.01272	0.00716	0.02892	0.00381	0.00185	0.00381	0	0.01127	0.00378	0.00375
3	D56	AZD1222	>= 70 years	0.01819	0.04286	0.0676	0.0701	0.01262	0	0.00506	0.028372	0.000843	0.001907	0.02224	0	-0.00159	-0.00159	0	0	-0.00159	0.024	0.00638	0.0607	0.05	0.01491	0	0.00897	0.003	0	-0.01152	0.0337
4	D56	AZD1222	>= 70 years	0.01144	0.024	0.037	0.032	0.01206	0.00147	9e-05	0.01628	-0.00265	-0.00466	0.00976	0.00086	0.00047	-0.00014	0.00147	-0.00061	-0.001	0.00885	-0.00627	0.02285	0.025	0.00365	0	0.00432	-0.00968	0.00044	0.00025	0.0252
5	D56	AZD1222	>= 70 years	0.031	0.021	0.065	0.06	0.01077	0.00255	0.00589	0.0288	0.01162	-0.021	0.02	0.001704	-0.0011	-0.00055	0.00116	0.000542	-0.00226	0.082	-0.054	-0.017	0.01	0	0	0.0004	0	0.081	-0.054	-0.016
6	D56	AZD1222	>= 70 years	0.03896	0.039	0.058	0.063	0.025392	0.00399	0.006712	0.01003	0.00253	-0.001	0.01538	0.00295	-5e-05	0.00167	0.001231	0.001712	-0.001275	0.07462	0.02944	0.033	0.073	0.02228	0	0.01928	0	0.03332	0.00686	-0.00786
7	D56	AZD1222	>= 70 years	0.0225	0.066	0.055	0.064	0.0184	0.00457	0.001122	0.03526	-0.002318	0.00678	-0.00041	0.00228	-0.00408	-0.00294	0.00114	0.00114	-0.00522	0.09	0.07991	0.09	0.09	0.074	0.00803	0.012	0	-0.00626	-0.00209	0.00573
8	D56	AZD1222	>= 70 years	0.02678	0.06514	0.03664	0.072	0.016974	0.00865	0.002148	0.01143	-0.00054	0.0274	0.00533	-0.000547	0.00322	0.002674	0	-0.000547	0.00322	0.03968	0.01102	0.01007	0.03402	0.00855	0.00442	0.00629	0	0.02019	-0.00196	-0.00432
9	D56	AZD1222	>= 70 years	0.00289	0.005	0.011	0.01	0.00118	0.000366	0	0.00451	0.00134	-0.001	0.00421	0	-0.002814	-0.002814	0	0	-0.002814	0.0182	0.00758	0.009	0.022	0	-0.00352	0.00328	0.0111	0.01856	0	-0.00562
10	D56	AZD1222	>= 70 years	0.03006	0.0745	0.0655	0.088	0.02204	0.00406	0.002758	0.03172	0.00142	0.01674	0.0081	0.000672	0.00474	0.00474	0.000672	0	0.00406	-0.01209	-0.00583	-0.012	-0.014	-0.00236	0.00237	-0.0129	-0.00236	9e-05	-0.00351	0.005
11	D56	AZD1222	>= 70 years	0.02898	0.065	0.079	0.105	0.01628	0.00453	0.00277	0.029	0.00556	0.015	0.031	-5.4e-05	0.002216	0.003306	-0.001144	0.00109	0.00336	0.027	0.01471	0.01202	0.034	0.00448	0.00569	0.00085	0.00344	0.01602	0.00074	0.00304
12	D56	AZD1222	>= 70 years	0.01068	0.013	0.02	0.027	0.00507	0.00138	0.00257	0.003	0.001415	0.004	0.01	-0.002463	0.00146	-0.00158	0.000575	-0.003038	0.00088	0.02518	0.00036	0.02262	0.032	0.00842	0	0.00514	-0.00656	0.01183	-0.00151	0.01487
13	D56	AZD1222	>= 70 years	0.02916	0.031	0.026	0.044	0.010242	0.0088	-0.000135	0.013	0.00993	-0.002	0.00332	0.000725	0.003582	0.004312	0	0.000725	0.003582	0.00579	0.00433	0.0054	0.013	-0.00073	-0.000645	0.005538	0.002068	0.001618	0.00409	0.00011
14	D56	AZD1222	>= 70 years	0.016	0.033	0.059	0.058	0.01056	0.003588	0.00306	0.023	-0.00036	-0.006	0.021	-4.7e-05	0.001041	0.00046	0.000522	-0.000578	0.000522	0.05406	0.021	0.04304	0.063	0.01524	0.00288	0.02185	0	0.01466	0.00279	0.00523
15	D56	AZD1222	>= 70 years	0.02188	0.021	0.044	0.043	0.01324	0.00042	0.00653	0.01092	0.00126	-0.00337	0.0136	-0.000626	0.00566	0.0044	0.000634	-0.00126	0.00503	0.00699	0.00637	0.02306	0.015	0.00446	0.003562	0.007292	0.002052	-0.008158	-0.00332	0.00843
16	D56	AZD1222	>= 70 years	0.02394	0.056	0.055	0.076	0.01849	0.004788	0.002438	0.01688	-0.00156	0.016	0.01743	0.00237	0.00147	0.00266	0.001186	0.001186	0.00029	0.021	-0.00285	0.01334	0.019	0.00102	0.00108	0.0093	0.00102	0.01032	-0.00596	0.0023
17	D56	AZD1222	>= 70 years	0.0347	0.076	0.0917	0.103	0.023212	0.004512	0.00645	0.04264	0.00121	0.007	0.01884	0.002096	0.01	0.012	0	0.002096	0.01	0.028	0.00795	0.02664	0.046	0.006213	0.00105	0.00247	0.00105	0.02	-0.00038	0.01755
18	D56	AZD1222	>= 70 years	0.03188	0.092	0.083	0.109	0.03222	5e-05	0.00182	-0.00133	0.03436	0.025	0.01574	0.00636	0.00264	0.00816	0.00084	0.00552	0.00179	0.06577	0.014	0.03	0.063	0.01034	0.00413	0.02072	0.03072	0.00247	-0.00254	-0.00457
19	D56	AZD1222	>= 70 years	0.01104	0.019	0.03842	0.045	0.008362	0.001729	0	0.00508	0.000962	0.004	0.0252	-0.000798	0.00055	-0.000252	0	-0.000798	0.00055	0.0308	0.01599	0.033	0.048	0.0139	0	0.00423	0	0.01298	0.00217	0.0126
20	D56	AZD1222	>= 70 years	0.0258	0.05028	0.03548	0.059	0.01285	0.01079	0.00293	0.01272	-0.001214	0.01438	0.00743	-0.000124	0.000886	-0.001214	0.001976	-0.0021	-0.0011	0.07364	0.047	0.058	0.121	0.0177	0.00771	0.01284	0.00234	0.03664	0.021	0.025
21	D56	AZD1222	18 to 55 years	0.029	0	0.062	0.04	0.020288	-0.0002	0.00606	0.0071	0.00268	-0.02692	0.029	0.00178	-0.00053	0.00125	0	0.00178	-0.00053	0.13488	0.026	0.126	0.12	0.043	0.0066	0.07798	0	0.00603	-0.02412	0.002
22	D56	AZD1222	18 to 55 years	-0.003	-0.035	0.03488	-0.031	0.0079	-0.00354	0.00395	0.00938	-0.01311	-0.05	0.01339	0	-0.001997	-0.001997	0	0	-0.001997	0.025	-0.12	0.052	-0.099	0.01846	-0.00608	0.0277	0	-0.0139	-0.108	0.00489
23	D56	AZD1222	18 to 55 years	0.07268	0.098	0.128	0.137	0.05754	0.00247	0.01361	0.03176	-0.00149	0.006	0.02376	0.000638	0.003248	0.00389	0	0.000638	0.003248	0.0763	0.0573	0.05744	0.08602	0.039	0.01112	0.01539	0	0.01041	0.00624	0.00556
24	D56	AZD1222	18 to 55 years	0.00144	-0.009	-0.00229	-0.004	0.000748	-0.002443	-0.001336	-0.003031	0.00447	-0.003	0.00126	0.000284	-0.001336	-0.00106	0	0.000284	-0.001336	0.0041	0.00108	0.00781	0.01132	0.000795	0.001522	-0.001635	0	0.00343	-0.002753	0.0081
25	D56	AZD1222	18 to 55 years	0.01632	0.021	0.047	0.053	0.00881	-0.000477	0.00485	0.01044	0.00349	0.002	0.02316	-0.000721	0.00143	0.00036	0.000347	-0.001067	0.00108	-0.031	0.014	-0.004	-0.014	0.00251	5e-05	-0.00939	0	-0.025	0.011	0.003
26	D56	AZD1222	18 to 55 years	0.00823	0.008	0.0248	0.023	0.0036	5.7e-05	0.001075	0.009832	0.0035	-0.00529	0.0103	7.3e-05	0.000569	0.000929	-0.00029	0.000364	0.000853	0.22798	0.05078	0.18178	0.238	0.048	0.00397	0.1336	-0.0024	0.04638	0.00179	0.00806
27	D56	AZD1222	18 to 55 years	0.0904	0.12	0.12	0.15	0.0688	0.0075	0.0083	0.0272	0.00566	0.017	0.018	0.001699	0.001359	0.00265	0.000415	0.001288	0.000948	0.041	0.038	0.037	0.026	0.03	0.00297	0.01815	0.00268	-0.011	0.001	-0.015
28	D56	AZD1222	18 to 55 years	0.03024	0.037	0.074	0.084	0.016492	-0.00068	0.003888	0.02142	0.00955	0.001	0.031	0.000636	0.00102	0.00102	0.000636	0	0.00038	*	*	*	*	*	*	*	*	*	*	*
29	D56	AZD1222	18 to 55 years	0.031	0.063	0.062	0.099	0.01706	-0.00225	0.00423	0.01936	0.01228	0.029	0.021	0	0.006129	0.006129	0	0	0.006129	0.094	0.015	0.044	0.09	0.019382	-0.000668	0.022	0.001862	0.056	-0.00531	0.008
30	D56	AZD1222	18 to 55 years	0.012	0.146	0.02412	0.142	0.00622	0.01219	0.00052	-0.00558	0.00727	0.108	0.00973	0.000523	-0.00963	-0.00911	0	0.000523	-0.00963	0.632	0.076	0.4954	0.714	0.02926	0.00508	0.42296	0.176	0.001429	0.039	0.04896
31	D56	AZD1222	18 to 55 years	0.0472	0.043	0.057	0.078	0.01778	0.00866	0.00994	0.01592	0.01122	0.001	0.01315	-0.000662	-0.005334	-0.006004	0	-0.000662	-0.005334	0.015	0.01381	0.019	0.027	0.004717	0.002406	0.00849	0	-0.002	0.006286	0.007
32	D56	AZD1222	18 to 55 years	0.0116	0.014	0.027	0.03	0.00333	0.00223	0.00487	0.00726	0.00112	0.00069	0.01126	-0.002768	-0.0012	-0.00442	0.00045	-0.003218	-0.00165	0.109	0.00722	0.077	0.112	0.01172	-0.00119	0.05824	0	0.0409	-0.00379	0.0072
33	D56	AZD1222	18 to 55 years	0.00794	-0.001	0.024	0.006	0.007352	0.000702	0.00265	0.0055	-0.00352	-0.01406	0.008	0	-0.002459	-0.002459	0	0	-0.002459	0.00872	-0.008202	-0.015	-0.008	-0.00456	0.000795	0.00318	-0.001522	0.00904	-0.002922	-0.013
34	D56	AZD1222	18 to 55 years	0.06118	0.123	0.132	0.152	0.04874	0.003527	0.00671	0.05644	0.003128	0.01407	0.02082	0	0.00222	0.00222	0	0	0.00222	0.03158	0.02006	0.03458	0.0424	0.01351	0.000614	0.01631	8.8e-05	0.002012	0.005824	0.00445
35	D56	AZD1222	18 to 55 years	0.0318	0.042	0.034	0.054	0.01617	0.00142	0.00299	0.01478	0.01076	0.00911	-3e-05	0.00157	0.00189	0.00346	0	0.00157	0.00189	0.017	0.00613	0.00909	0.023	0.00029	0.00127	0.00702	0.00127	0.009	0.00332	0.00031
36	D56	AZD1222	18 to 55 years	-0.00781	0.009	0.02	0.005	0.004834	0.00156	0.001444	0.00427	-0.015	0	0.01042	-0.000456	-5.4e-05	-0.00052	0	-0.000456	-5.4e-05	0.008	0.00508	0.01151	0.014	0.00363	-4.2e-05	0.003334	0	0	0.00135	0.00411
37	D56	AZD1222	18 to 55 years	0.041	0.086	0.084	0.104	0.03456	-0.00248	0.008696	0.04	0.001	0.015	0.003	0.00431	-0.001393	0.00204	0.000867	0.00344	-0.00226	0.378	0.24856	0.244	0.382	0.19513	0.06542	0.04856	0.00018	0.071	-0.00947	0.004
38	D56	AZD1222	18 to 55 years	0.033	0.045	0.056	0.071	0.02196	0.00697	0.0003	0.012	0.00459	0.00376	0.0218	0.0011	0.00587	0.00591	0.001052	4.2e-05	0.00482	0.216	0.12322	0.144	0.205	0.09666	0.01889	0.05654	0.002834	0.042	0.00654	-0.01338
39	D56	AZD1222	18 to 55 years	0.0144	0.021	0.03	0.033	0.009998	0.00031	0.00081	0.01026	0.0029	-0.0009	0.011	0.00132	0.00313	0.00401	0.000438	0.000877	0.0027	0.003	0.00131	-0.006	-0.008	0.00169	0.00025	0.00512	0	-0.003	-0.00063	-0.013
40	D56	AZD1222	18 to 55 years	0.031	0.024	0.067	0.051	0.0155	0.00867	0.00308	0.02666	0.004	-0.025	0.02216	0.002172	-0.00309	-0.00137	0.000442	0.001726	-0.00354	0.026	0.00293	0.015	0.02	0.00465	-0.000577	0.01244	0.002141	0.00952	-0.00279	-0.00488
41	D56	AZD1222	56 to 69 years	0.03778	0.083	0.097	0.103	0.03475	0.00561	0.00551	0.03612	-0.00868	0.006	0.0216	0.00337	0.00122	0.00454	5e-05	0.00332	0.00117	0.01316	-0.00589	0.01712	0.006	0.00154	-0.00148	0.01554	0	-0.00287	-0.00594	0.00165
42	D56	AZD1222	56 to 69 years	0.00634	0.013	0.018	0.024	0.00896	0.00278	-0.00504	-0.00144	-0.00087	0.004	0.017	-0.00252	-0.00224	-0.00224	-0.00252	0	0.00028	-0.00428	-0.03539	-0.00466	-0.023	-0.00414	0	0.00525	-0.01798	-0.00614	0.00525	0.00995
43	D56	AZD1222	56 to 69 years	0.0099	-0.002	-3e-05	0.006	0.00396	0	0	-0.00498	0.00594	0	0.00097	0	0	0	0	0	0	0.04	0.0198	0.033	0.068	-0.0042	0	0.037	0	0.00754	0.02354	0
44	D56	AZD1222	56 to 69 years	0.022226	0.03408	0.04558	0.049	0.01249	-0.000522	0.00538	0.0223	0.00464	-0.00106	0.00587	0.001832	-0.00362	-0.002648	0.00086	0.000972	-0.00448	0.01642	0.000312	0.017892	0.0295	0.00112	0	0.0049	-0.001918	0.01035	0.00112	0.01383
45	D56	AZD1222	56 to 69 years	0.22748	0.631	0.867	1.064	0.167	0.009583	0.040883	0.28246	0.01225	0.1795	0.385	0.031883	0.042127	0.061014	0.013	0.018883	0.029127	0.356	0.08408	0.369	0.432	0.07024	-0.00023	0.23635	0.00547	0.05	0.00926	0.06
46	D56	AZD1222	56 to 69 years	No Data
47	D56	AZD1222	56 to 69 years	0.0536	0.054	0.075	0.084	0.03372	0.00799	0.00929	0.0162	0.00285	-0.00322	0.01732	0.00333	-0.00374	-0.0004	0	0.00333	-0.00374	0.025	0.01729	0.021	0.018	0.01373	0.00585	0.01373	-0.00384	-0.00802	0.00205	-0.00206
48	D56	AZD1222	56 to 69 years	0.0838	0.085	0.09	0.109	0.05856	0.01161	0.01081	0.01036	0.00231	0.003	0.01	-0.00115	0.00114	-1e-05	0	-0.00115	0.00114	0.011	0.005195	0.002	0.007	0.005425	0.000768	0.00052	0	0.006	-0.001	-0.004
49	D56	AZD1222	56 to 69 years	0.01244	0.044	0.054	0.068	0.00626	0.00367	0.00051	0.02586	0.00195	0.007	0.022	0.001269	0.000657	0.00128	0.000636	0.000629	2.7e-05	0.04118	0.01317	0.03138	0.064	0.00434	0.00145	0.01164	0.00149	0.02323	0.00589	0.01418
50	D56	AZD1222	56 to 69 years	0.03334	0.09	0.102	0.119	0.02335	0.001616	0.004926	0.05214	0.004416	0.01309	0.02037	0.003271	0.003296	0.005466	0.001103	0.00217	0.002196	0.068	0.02632	0.013	0.039	0.02443	0.003328	0.018	0	0.0253	-0.00164	-0.03
51	D56	AZD1222	56 to 69 years	0.85102	0.278	0.93202	1.024	0.17376	0.01746	0.61776	0.0575	0.04076	0.03252	0.08502	-0.00116	-1e-05	-0.00116	-1e-05	-0.00112	0	0.01116	0.006669	0.01623	0.01986	0.0053	0.0014	0.001694	0.000709	0.00242	-0.000376	0.00883
52	D56	AZD1222	56 to 69 years	0.02686	0.031	0.019	0.024	0.01696	0.00413	0.00619	0.00698	-0.00094	0.00193	-0.011	-0.00202	-0.001	-0.001	-0.00202	0	0.00102	0.009	0.0084	0.073	0.06	0.00503	0.00165	0.017	0.00169	-0.014	2e-05	0.05
53	D56	AZD1222	56 to 69 years	0.068	0.111	0.113	0.142	0.04814	0.01683	0.007554	0.0354	-0.00402	0.011	0.023	0.00403	0.00109	0.0035	0.001624	0.00241	-0.00053	0.04844	0.03212	0.02502	0.052	0.019	0.01279	0.00398	-0.000616	0.01277	-0.00185	0.00061
54	D56	AZD1222	56 to 69 years	0.00697	0.024	0.037	0.04	0.005036	0.000753	0.00151	0.01646	-0.000334	0.003	0.0142	0.002746	0.00099	0.00201	0.001726	0.00101	-0.000737	0.03	0.01811	-0.003	0.018	0.01149	0.00149	0.0045	0	0.01316	0.00555	-0.018
55	D56	AZD1222	56 to 69 years	0.04256	0.068	0.07762	0.09	0.03276	0.0045	0.003538	0.02606	0.00163	0.005	0.0163	0.00158	0.003624	0.005204	0	0.00158	0.003624	0.082	0.03373	0.04607	0.082	0.021	0.00414	0.03278	0	0.0242	0.00839	-0.00732
56	D56	AZD1222	56 to 69 years	0.01634	0.035	0.039	0.05	0.00954	0.003486	0.00216	0.01564	0.00155	0.0081	0.01	-0.000639	-0.000639	-0.001925	0.000655	-0.001294	-0.001294	0.05681	0.02	0.064	0.1	0.013	-0.00476	0.02261	-0.00239	0.02498	0.01433	0.03081
57	D56	AZD1222	56 to 69 years	0.01052	0.015	0.015	0.022	0.003853	0.00421	0.000793	0.002	0.00502	0.00094	0.004	-0.000658	-0.002047	-0.002703	0	-0.000658	-0.002047	-0.021	0.01081	-0.014	-0.001	-0.00422	0	-0.01347	-0.003	0	0.01507	0.004
58	D0	Control	>= 70 years	0.00415	0.002	0.0118	0.012	0.0028	-0.00232	0	0.00224	0.00368	-0.00123	0.00631	0	-0.000722	-0.000722	0	0	-0.000722	-0.00837	-0.00984	-0.00753	-0.01553	-0.0059	0	0.001232	0	-0.00369	-0.00394	-0.00287
59	D0	Control	>= 70 years	0.01824	0.01009	0.032	0.044	0.00368	-0.0029	0.01013	0.00238	0.0071	0.00734	0.01604	0.00177	0.00177	0.00177	0.00177	0	0	0.022	0.023	-0.03757	-0.002	0.00386	0.015	-0.01201	0	0.015	0.00386	-0.02884
60	D0	Control	>= 70 years	0.00135	0.028	0.028	0.04	0.00123	9.4e-05	0.000174	0.01191	-0.00015	0.01434	0.01315	-0.000563	0.0032	0.00362	-0.000996	0.000425	0.0042	0.26964	0.09778	0.17664	0.297	0.057934	0.022962	0.104092	0.006504	0.0818	0.009962	0.0081
61	D0	Control	>= 70 years	-0.007	-0.003	0.012	-0.006	0.001084	-0.001496	-0.001496	0.00953	-0.00466	-0.013	0.00212	-0.00167	0.01079	0.00911	0	-0.00167	0.01079	0.046	-0.00344	0.089	0.087	-0.00276	0	0.04915	-0.0031	0	0.00242	0.046
62	D0	Control	>= 70 years	0.006916	0.004	0.01874	0.025	0.001316	-0.001654	0	0.00558	0.00726	-0.00013	0.01185	0.000643	-0.00496	-0.004317	0	0.000643	-0.00496	0.002	0.00303	0.018	0.017	0.000755	0.000755	0.003	0	-0.00257	0.001525	0.012
63	D0	Control	>= 70 years	-0.00465	-0.004	0.003	-0.001	-0.002817	0.001249	0.00067	-0.00376	-0.001	-0.003	0.006	-0.00037	0.00044	-0.00058	0.000643	-0.00101	-0.00021	0.01166	-0.00602	0.02	0.002	0.01302	0	0.00306	-0.00438	-0.00478	-0.01408	0.00864
64	D0	Control	>= 70 years	0.00059	0.01	0.011	0.016	0.000821	-0.000481	0.000801	-0.000548	0.00229	0.0065	0.00764	-0.000267	-0.000507	-0.00083	5.5e-05	-0.000322	-0.000566	-0.03572	-0.00677	-0.044	-0.065	0.00246	-0.00105	-0.0275	-0.01048	0	-0.00818	-0.02
65	D0	Control	>= 70 years	0.00474	-0.00917	0.001	-0.001	0.001703	0.000455	-0.000682	-0.0036	0.003266	-0.00727	0.00429	0	-0.00105	-0.00105	0	0	-0.00105	-0.0012	-0.00483	0.00376	-0.00527	0.00108	-0.00202	0.00329	0	-0.00354	-0.00389	-0.0006
66	D0	Control	>= 70 years	-0.016	-0.012	0.01	-0.004	-0.00652	-0.00851	-0.00076	0.00799	0.002	-0.00442	0.00884	0	-0.002806	-0.002806	0	0	-0.002806	0.00421	0.0041	0.00039	0.012	0	0	-0.00175	0	0.00595	0.00213	0.00018
67	D0	Control	>= 70 years	0.001186	0.00549	0.03016	0.022	0	0	0.00316	0.01142	-0.001974	-0.00554	0.01516	0	0	0	0	0	0	0.14	-0.00916	0.24032	0.244	0.00966	0.00984	0.10098	0	0.02016	-0.02834	0.12966
68	D0	Control	18 to 55 years	-0.00898	0.00516	0.007	0.001	-0.00098	0.00106	-0.00096	0.00226	-0.0081	0.00326	0.00562	0.00104	4e-05	4e-05	0.00104	0	-0.001	0.011	-0.00477	-0.004	0.006	0	0.00168	-0.00481	0	0.01394	-0.00645	0.00225
69	D0	Control	18 to 55 years	0.008	0.021	0.029	0.039	0.00434	0.00101	0.003124	0.00588	-0.00061	0.008	0.016	0.001577	0.002354	0.00316	0.000773	0.000804	0.001577	0.01	0.00702	0.035	0.044	0.000678	0.000124	0.006	-0.000558	0.0018	0.006774	0.028
70	D0	Control	18 to 55 years	0.00306	0.01584	0.01526	0.024	0.00183	9e-06	0.001219	0.00369	1e-05	0.00952	0.00773	0	-0.00118	-0.00118	0	0	-0.00118	-0.00515	0.0021	0.00079	-0.003	0	0	-0.000634	0.000648	-0.00451	0.00145	0.00079
71	D0	Control	18 to 55 years	0.0007	0.011	0.023	0.023	0.001766	-0.0011	0.00171	-0.001662	0.01138	0.00089	0.009	0.000571	-0.00161	-0.001039	0	0.000571	-0.00161	-0.054	-0.0062	-0.062	-0.081	0.005626	0.00559	-0.063	-0.00462	-0.00372	-0.01344	-0.007
72	D0	Control	18 to 55 years	0.00135	-0.01	0.01652	0.004	0.001642	-0.001182	0.000814	8e-05	0.00141	-0.013	0.01156	-0.001192	0.000832	-0.000369	0	-0.001192	0.000832	0.00406	-0.00125	0.00578	0.006	0	0.00131	0.00133	0.00142	0	-0.00256	0.00411
73	D0	Control	18 to 55 years	-0.01291	-0.006	-0.011	-0.008	-0.0094	-2.4e-05	-0.00148	-0.00263	-0.00198	0.00512	0.003	0	-0.002199	-0.002199	0	0	-0.002199	-0.00589	0.00387	0.002	0.006	0	0	-0.00609	-0.001436	0.000214	0.00529	0.008
74	D0	Control	18 to 55 years	0.00226	0.014	0.022	0.032	0.000591	0	0.000629	0.00446	0.00104	0.00892	0.01702	0.000673	-0.007549	-0.006879	0	0.000673	-0.007549	0.038	0.01162	0.064	0.069	0.005724	0.000801	0.03196	0.000834	0	0.00378	0.024
75	D0	Control	18 to 55 years	0.00519	-0.007	0.006	0.001	0.00213	0.000584	0.001096	-0.00441	0.00139	-0.00657	0.008	-0.000878	0.001552	0.00067	0	-0.000878	0.001552	-0.009	-0.00911	-0.004	0.001	-0.00666	-0.00172	-0.00545	-0.004282	0.00363	0.00292	0.012
76	D0	Control	18 to 55 years	*	*	*	*	*	*	*	*	*	*	*	-0.000451	0.00251	0.00208	0	-0.000451	0.00251	0.00407	-0.015	0.00388	-0.011	0.00111	-0.001824	0.00111	0.000975	0.00379	-0.015	0.00066
77	D0	Control	56 to 69 years	0.00548	0.095	0.112	0.146	0.005016	0.000844	0.002522	0.05569	-0.00308	0.03	0.052	0.000856	0.00973	0.00909	0.00166	-0.000812	0.00873	0.037	0.012	0.017	0.056	0.000944	0.000944	0.00756	-0.000924	0.027	0.011	0.00944
78	D0	Control	56 to 69 years	0.007164	-0.001	0.0037	0.006	0.00142	0.000948	0.00142	-0.00186	0.003374	-0.00124	0.00262	0	-0.002032	-0.002032	0	0	-0.002032	0.0014	0.00555	0.00963	0.01388	0	0	0.00255	0	-0.00113	0.00555	0.00418
79	D0	Control	56 to 69 years	0.0107	0.013	0.021	0.013	0.00604	0.00182	0.00023	0.01773	0.00274	-0.01359	-0.00313	0.00235	0.00023	0.00139	0.0012	0.00115	-0.00097	0.004	0.00494	0.00852	0.007	0	0.00618	0.00404	0	-0.0056	-0.00124	0.00448
80	D0	Control	56 to 69 years	0.01201	0.001	0.036	0.029	-0.00057	0.002934	0.00108	0.01735	0.00892	-0.02108	0.019	0	-0.002606	-0.002606	0	0	-0.002606	0.033	0.00012	0.011	0.026	0.00228	0	0.02404	0	0.009	-0.00216	-0.013
81	D0	Control	56 to 69 years	0.00083	0.02414	0.01472	0.028	0.001398	-0.000839	-0.000346	0.00929	0.000631	0.01458	0.00418	0	-0.000975	-0.000975	0	0	-0.000975	0.03228	0.00154	0.018	0.044	-0.00222	0	0.0127	0.00103	0.02198	0.00274	0.00763
82	D0	Control	56 to 69 years	0.00259	0.007	0.02144	0.022	0.00107	-0.000406	0.001453	0.00591	0.000466	-0.00018	0.01238	0.00137	-0.000812	0.000562	0	0.00137	-0.000812	0.00652	-0.0035	0.01241	-0.00096	0.00506	0	0.00521	0	-0.00449	-0.00856	0.00226
83	D0	control	56 to 69 years	-0.003846	-0.01098	0.01	-0.004	-0.00167	0.000598	0.000598	-0.003378	-2e-05	-0.01082	0.011	-0.0011	0.00179	0.00069	0	-0.0011	0.00179	0.028	0.0044	0.01914	0.046	0	0.00214	0.00215	0.02424	0.00214	0.00012	0.0151
58	D28	Control	>= 70 years	0.00159	-0.001	0.005	-0.003	0.00263	0.000985	-0.003281	0.00324	0.001252	-0.009	0.00198	0.000722	-0.001056	-0.00131	0.000985	-0.000261	-0.002041	0.00111	-0.001182	0.000529	0.00076	0	0	-0.000303	0	0.00141	-0.001182	0.000828
59	D28	Control	>= 70 years	0.00169	0.00631	0.01778	0.022	0.00127	-0.00288	0	0.0049	0.00331	0.00331	0.01211	0	-0.00097	-0.00097	0	0	-0.00097	-0.01728	-0.01012	-0.00068	-0.027	0	0	-0.0016	0.00237	-0.01446	-0.01249	-0.0016
60	D28	Control	>= 70 years	0.01576	0.06042	0.0641	0.091	0.00482	0.003265	0.00482	0.03076	0.00332	0.02146	0.02324	0	0.00731	0.00731	0	0	0.00731	0.1654	0.0677	0.10224	0.187	0.045	0.00326	0.03707	0.018	0.08154	0.00228	0.0025
61	D28	Control	>= 70 years	-0.00208	-0.011	0.00952	-0.012	0.00438	-0.001319	0.002195	-0.00092	-0.00732	-0.013	0.00405	0.000736	0.00517	0.00591	0	0.000736	0.00517	0.059	0.00528	0.068	0.086	0.00506	0	0.03478	0	0.018	0.00022	0.02793
62	D28	Control	>= 70 years	0.00334	-0.00101	0.011	0.009	0.00137	0	7.6e-05	0.00166	0.001907	-0.00331	0.00757	0.001387	1e-05	0.000486	0.000911	0.000476	-0.000899	0.003	0.00675	0.012	0.008	0.00393	0.00131	0.00361	0.00137	-0.00611	0.00015	0.003
63	D28	Control	>= 70 years	-0.00682	-0.004	-0.007	-0.01	-0.000785	0.000906	-0.00235	-0.004584	-0.00484	0.001	7e-05	0.000121	0.000906	0.001025	0	0.000121	0.000906	-0.028	-0.004	-0.07	-0.077	0	-0.00355	-0.021	-0.00355	-0.00355	0.003	-0.045
64	D28	Control	>= 70 years	-0.001887	-0.005	0.006	0	-0.001874	0.000946	0	-0.000942	0.0024	-0.006	0.00621	0.000939	-0.00282	-0.00282	0.000946	-1.4e-05	-0.003767	-0.01021	-0.0058	0.014	0.002	0.00148	-0.00292	-0.00293	-0.00584	0	-0.00437	0.015
65	D28	Control	>= 70 years	0.002	-0.015	-0.002	-0.004	-0.00535	-0.001916	0.001668	0.00066	0.00808	-0.007	0.002	0.00081	0.00168	0.00207	0.000416	0.000394	0.00127	0.012	-0.00555	-0.007	0.005	-0.001886	0	-0.00173	0.00101	0.0148	-0.00468	-0.00348
66	D28	Control	>= 70 years	0.001	0.009	0.018	0.014	0.00315	-0.00326	0.00099	0.00942	-4e-05	-0.001	0.00462	-0.000456	0.002294	0.002878	-0.001042	0.000586	0.003336	0.00369	0.00482	0.00391	0.0145	-0.00413	0.00298	0.00318	0	0.00166	0.00596	0.00495
67	D28	Control	>= 70 years	-0.00033	-0.00244	0.011	0.006	6e-06	-0.001024	0.00055	0.00233	0.00013	-0.00423	0.00764	0.000516	0.001106	0.001626	0	0.000516	0.001106	0.05	-0.04	0.105	0.095	-0.02	-0.01008	0.075	-0.01008	0.00538	0	0.06
68	D28	Control	18 to 55 years	0.00039	-0.00258	-0.00128	-0.00717	0.00225	0	0.000144	-0.000986	-0.001996	-0.00384	-0.00268	0.00101	0.00101	0.00202	0	0.00101	0.00101	0.00286	-0.00326	-0.0011	0.0038	-0.00326	0	0.00071	0	0.00526	0	0.0009
69	D28	Control	18 to 55 years	0.0179	0.02	0.029	0.042	0.00531	0.00096	0.00241	0.01026	0.0091	0.00398	0.011	-0.001344	-0.000596	-0.000596	-0.001344	0	0.000748	-0.04	-0.003492	-0.066	-0.066	-0.001722	0	-0.04017	0	0.00193	-0.001787	-0.024
70	D28	Control	18 to 55 years	0.003722	0.00818	0.00618	0.014	0.001062	4.2e-05	0	0.00179	0.00262	0.00529	0.00324	-0.000475	0.001082	0.001592	-0.000988	0.000513	0.00207	-0.00329	0.00057	0.0009	-0.003	0	0.000574	0.000639	0	-0.00451	-1e-05	0.00027
71	D28	Control	18 to 55 years	-0.0036	-0.03	0.009	-0.019	-0.001208	-0.001983	0.001858	-0.00227	-0.00409	-0.02296	0.01278	3.2e-05	0.00097	0.00129	-0.000301	0.000332	0.00127	0.02318	0.00908	0.05049	0.069	0	-9e-05	0.01	0.01309	0.00205	0.00713	0.03649
72	D28	Control	18 to 55 years	0.00912	0.011	0.021	0.031	0.002523	-0.000114	4.1e-05	0.006677	0.00567	0.003	0.01286	-0.001191	-0.000565	-0.001765	-2e-06	-0.00119	-0.000565	-0.06644	-0.01184	-0.00825	-0.086	0	-0.0011	0.00116	-0.0665	0	-0.01074	-0.00942
73	D28	Control	18 to 55 years	0.00142	0.012	0.016	0.014	0.00485	0.00013	0.000308	0.00529	-0.00386	0.00112	0.007	0.000848	0.0017	0.00255	0	0.000848	0.0017	0.00094	0.00275	0.014	0.02	-0.00137	0.00082	-0.00135	0.001538	0.00297	0.00177	0.016
74	D28	Control	18 to 55 years	0.01698	0.012	0.016	0.031	-0.000695	0.00135	0.00322	0.01127	0.01411	-0.001	0.00222	0	0.00193	0.00193	0	0	0.00193	0.083	0.01201	0.107	0.135	0.00946	0.002093	0.05177	0	0.021	0.0006	0.047
75	D28	Control	18 to 55 years	-0.00089	-0.008	0.018	0.004	0.002988	-0.00203	0.000631	0.0002	-0.00249	-0.00904	0.0145	8e-05	0.002058	0.00167	0.000471	-0.000391	0.001578	0.005	-0.00442	-0.007	-0.006	0.00478	-0.00344	-0.003	-0.00344	0.0083	-0.00294	-0.005
76	D28	Control	18 to 55 years	0.018	0.002	0.028	0.03	0.00543	-0.00675	0.004292	-0.00021	0.016	0.005	0.019	-6e-06	0.00159	0.001599	0	-6e-06	0.00159	0.0036	-0.011	0.00318	-0.006	0.000955	0.00092	-0.00083	0	0.00309	-0.01627	0.00215
77	D28	Control	56 to 69 years	0.0187	0.018	0.016	0.036	0.00383	0.00338	0.00192	0.00493	0.00955	0.007	0.00545	0.002019	0.0367	0.0367	0.002019	0	0.0347	0.009	0.02278	-0.00297	0.028	0	-0.00109	0.00123	0.00233	0.009	0.02198	-0.00635
78	D28	Control	56 to 69 years	0.00682	-0.001	0.012	0.005	0.001331	0	0.00288	0.0071	0.00259	-0.00951	0.0002	0.000751	-0.000311	-0.00013	0.000576	0.000177	-0.000885	0.00862	0	-0.00453	2.71051e-18	0	0	0.0047	-0.0021	0.0035	0.0021	-0.00713
79	D28	Control	56 to 69 years	0.00338	0.001	0.01	0.015	0.00146	0.00197	2.5e-05	-0.005	-6.4e-05	0.002	0.01386	0.000529	0.004418	0.004948	0	0.000529	0.004418	-0.00137	0.00602	0.0202	0.014	0.002137	0	0.00506	0.00199	-0.00758	0.00188	0.010954
80	D28	Control	56 to 69 years	0.00103	0.01	0.002	0.018	-0.00103	0.00037	-0.00103	-0.00169	0.00274	0.013	0.007	-0.00127	0.00028	0.00028	-0.00127	0	0.00155	*	*	*	*	*	*	*	*	*	*	*
81	D28	Control	56 to 69 years	0.000684	0.00645	0.00852	0.011	0.000222	0.000933	0.000933	0.00356	-0.001413	0.00186	0.00428	0	0.000933	0.000933	0	0	0.000933	0.019	-0.01031	0.018	0.018	-0.00232	0	0.01311	0	0.00682	-0.00799	0.00825
82	D28	Control	56 to 69 years	0.00812	-0.002	0.002	0.006	-0.000297	0.002178	0.001558	-0.00148	0.00467	-0.00271	0.00207	0.001345	0.000953	0.0023	0	0.001345	0.000953	0.025	0.00054	-0.00653	0.015	0	0	0.00409	0.00131	0.02054	-0.00077	-0.01008
83	D28	control	56 to 69 years	-0.00594	-0.02	0.016	-0.003	0.001458	0.000433	-0.003237	-0.004578	-0.00765	-0.01493	0.0253	0.000555	0.001749	0.002315	0	0.000555	0.001749	-0.079	-0.02641	-0.08646	-0.173	0	-0.00355	-0.01913	-0.05655	0.00023	-0.02318	-0.06703
58	D56	Control	>= 70 years	-0.00052	0.002	-0.002	5.42101e-18	0.00264	-0.00488	0	-0.00166	0.00203	0.00512	-0.00386	-0.001624	-0.00324	-0.00488	0	-0.001624	-0.00324	0.00261	-0.00028	0.00113	0.00144	-0.00039	0	0.00285	0	0.00046	0.000108	-0.001319
59	D56	Control	>= 70 years	0.00801	0.007	0.013	0.016	0.00478	0.000694	0.003783	-0.00346	-0.00127	0.00493	0.00694	0.000863	9.8e-05	0.000965	0	0.000863	9.8e-05	0.018	0.00815	-0.0016	0.02	-0.00298	0.00315	0.00744	0	0.011	0.00798	-0.00614
60	D56	Control	>= 70 years	0.00316	0.007	0.017	0.014	0.003164	0.000138	5.4e-05	0.00668	-0.00021	-0.002	0.007	0.00207	-0.000818	0.00126	0	0.00207	-0.000818	0.248	0.08352	0.14664	0.275	0.05844	0.01953	0.0631	0.003404	0.1088	0.00304	0.02075
61	D56	Control	>= 70 years	-0.00207	-0.031	0.005	-0.021	-0.00222	-0.00289	0.002573	-0.00263	-0.00053	-0.023	0.00659	-0.001364	-0.00192	-0.00328	0	-0.001364	-0.00192	0.082	0	0.094	0.137	0.00103	0.00108	0.03126	0.00215	0.046	-0.00518	0.06016
62	D56	Control	>= 70 years	-0.00031	0.011	0.01754	0.021	0.001012	0.000495	0.000996	0.00518	-0.002815	0.00534	0.01009	-0.001437	-0.000942	-0.00142	-0.000966	-0.000471	2.4e-05	0.002	0.00152	-0.002	0.008	0.00211	0	-0.009	0	0.00946	-0.00059	0.007
63	D56	Control	>= 70 years	0.00337	0.023	0.015	0.031	0.00333	-0.000431	0	0.00045	0.004	0.015	0.00708	0.00467	0.00762	0.00892	0.003357	0.00131	0.004262	0.042	-0.021	0.004	0.011	0	0	0	0.042	0.013	-0.034	-0.009
64	D56	Control	>= 70 years	0.04277	0.236	0.222	0.303	0.02633	0.003448	0.01094	0.00295	0.13741	0.08	0.04916	0.021934	0.01421	0.02714	0.00836	0.012934	0.00606	0.2971	0.07592	0.32	0.36	0.064	0.00568	0.19934	0.02974	0.00882	0.00092	0.045
65	D56	Control	>= 70 years	1.48821	1.78625	2.39534	2.582	1.18786	0.018384	0.26002	0.44265	0.025955	0.13639	0.51525	0.023	0.028318	0.043318	0.00828	0.015	0.020318	0.47731	0.29536	0.50731	0.60106	0.20768	0.016	0.20306	0.043	0.04659	0.03268	0.04659
66	D56	Control	>= 70 years	-0.001	0.015	0.012	0.008	0.00254	-0.00053	0.00032	0.01246	-0.00473	1.35525e-18	-0.00419	0.001016	-0.00189	-0.00187	0.000983	3.6e-05	-0.002877	-0.00386	-0.01891	-0.00118	-0.022	0	0	-0.0019	0	-0.00196	-0.02552	-0.0016
67	D56	Control	>= 70 years	-0.00342	0.00507	0.008	0.006	0	-0.00183	8.6e-05	0.00503	-0.00167	0.00194	0.00189	-0.000584	0.00268	0.001426	0.00067	-0.001254	0.00201	0.028	-0.018	0.18	0.133	0.00661	-0.01262	0.05956	-0.00601	-0.02344	-0.00601	0.11738
68	D56	Control	18 to 55 years	0.00468	0.002	0.015	0.016	-0.000819	0.00114	0.002158	0.00415	0.0022	-0.00248	0.00998	0	0.000526	0.000526	0	0	0.000526	-0.00119	-0.00287	0.00154	-0.004	-6.1e-05	0	0.001746	0	-0.00287	-0.002829	-0.00042
69	D56	Control	18 to 55 years	0.01318	0.014	0.001	0.02	0.00497	0.00083	-0.000938	-0.00353	0.00883	0.009	-0.001	0.000622	-0.00145	-0.00145	0.000622	0	-0.00208	0.009	0.00293	0.042	0.045	0.001129	0.00012	0.006	0	0.00151	0.001667	0.035
70	D56	Control	18 to 55 years	-0.0014	0.009	0.00986	0.016	-0.001029	0.000522	0.002094	0.00219	-0.00301	0.00736	0.00694	-0.000514	0.001583	0.001583	-0.000514	0	0.002099	-0.004	0.012	-0.00567	0.003	-0.000589	0.000611	-0.000581	0.000619	-0.00231	0.0112	-0.00512
71	D56	Control	18 to 55 years	-0.00209	0.014	0.018	0.024	-0.00192	7.2e-05	-0.001456	0.00123	0.00838	0.007	0.0122	-0.00138	0.001164	-0.00023	0	-0.00138	0.001164	-0.04	0.0057	-0.094	-0.086	0.000904	0.002707	-0.05503	0.011	-0.000809	0.00289	-0.04
72	D56	Control	18 to 55 years	0.00575	-0.008	0.009	-0.005	0.00176	0.00134	0.000864	0.001792	0.00617	-0.017	0.00011	-0.000856	0.00044	-0.00042	0	-0.000856	0.00044	-0.0112	-0.00466	-0.00872	-0.01615	0.00154	0	-0.0124	1e-05	0.00154	-0.00774	3e-05
73	D56	Control	18 to 55 years	-0.01098	0.001	0.004	-0.002	0.00075	-0.00523	-0.002614	0.00224	-0.00353	0.004	0.003	0.000606	0.00288	0.00348	0	0.000606	0.00288	-0.00121	-0.00518	-0.003	-0.008	0	-0.00246	0.00221	-0.000622	-0.00093	-0.00209	-0.004
74	D56	Control	18 to 55 years	0.009866	0.008	0.006	0.015	0.00162	0.002461	0.002461	-0.00068	0.003326	0.00393	0.003	0.000841	0.000851	0.00169	0	0.000841	0.000851	0.072	0.00163	0.096	0.097	0.0058	0	0.05438	0.000725	0.0107	-0.004895	0.034
75	D56	Control	18 to 55 years	-0.00359	0.004	0.01292	0.012	0.000526	0.000476	8e-06	0.00015	-0.00461	0.00209	0.0127	-0.002162	-0.00214	-0.00342	-0.000868	-0.001296	-0.00126	-0.009	-0.003557	-0.017	-0.031	4.6e-05	0	0.00343	-0.001824	-0.01157	-0.001764	-0.02051
76	D56	Control	18 to 55 years	0.01742	0.006	0.0275	0.041	0.000853	0.00208	0.000149	0.00513	0.0136	-0.00295	0.02072	-0.001036	0.00269	0.00167	0	-0.001036	0.00269	0.0107	-0.00167	0.00761	0.013	-0.000615	0.00319	0.00158	0	0.006536	-0.00505	0.00603
77	D56	Control	56 to 69 years	0.006	-5.42101e-18	0.001	0.016	-0.00384	0.000231	0.000961	-0.00245	0.00884	0.007	0.007	0	0.01264	0.01264	0	0	0.01264	0.036	-0.00742	-0.00023	0.031	0	-0.00224	0	-0.00224	0.04	-0.00342	0.00189
78	D56	Control	56 to 69 years	0.006986	-0.00417	-0.00283	0.005	0	0.001508	0.000712	-0.0068	0.004766	0.00022	0.00326	-0.000638	0.00142	0.000782	0	-0.000638	0.00142	-0.00379	-0.00506	0.008	0.004	-0.00128	0	-0.00358	0	0.00055	-0.00376	0.00751
79	D56	Control	56 to 69 years	0.00994	0.009	0.023	0.024	0.00343	0.003385	0.001581	0.00682	0.001675	-0.00572	0.01308	-0.00017	0.01	0.00838	0.00145	-0.00162	0.0087	-0.005	0.0011	-0.00342	-0.002	-0.00126	0.00162	-0.00251	0	-0.002	0.00074	0.00036
80	D56	Control	56 to 69 years	-0.001831	0.00632	0.034	0.032	0.000554	0	-3.6e-05	0.00363	-0.002364	0.00197	0.027	0	9e-05	9e-05	0	0	9e-05	*	*	*	*	*	*	*	*	*	*	*
81	D56	Control	56 to 69 years	0.00448	0.00196	0.003	0.008	0.002337	0	-0.00216	0.00049	0.00431	-0.00101	0.00259	0	0.000177	0.000177	0	0	0.000177	0.01234	0.00607	0.00734	0.015	0.00167	0	0.0088	0	0.00242	0.00441	-0.00295
82	D56	Control	56 to 69 years	0.00025	0.00301	0.02348	0.022	0.000776	0	0	0.00369	-0.000524	-0.00159	0.01892	0	0.00194	0.00194	0	0	0.00194	0	0.01292	0.002	-0.004	0.00704	0.00921	-0.00639	0	-0.012	-0.00345	-0.00029
83	D56	control	56 to 69 years	-0.0019	-0.00375	0.015	0.006	0.00014	0	-0.000701	-0.001354	0.00222	-0.00696	0.01203	0.004771	0.001654	0.004065	0.00236	0.002411	-0.000701	-0.038	-0.00162	0.01064	-0.033	0	0	0.00352	-0.04301	0	-0.00162	0.00709
	* Failed QC test. No data
