# Supplementary material for: AZD1222/ChAdOx1 nCoV-19 vaccination induces a polyfunctional spike protein–specific TH1 response with a diverse TCR repertoire
Source: Sci Transl Med. 2021 Nov 17;13(620):eabj7211. doi: 10.1126/scitranslmed.abj7211 (PMC9924073; doi:10.1126/scitranslmed.abj7211)
Supplement: Supplementary file 2 — Data files S1 and S2 [file scitranslmed.abj7211_data_files_s1_and_s2.zip › scitranslmed.abj7211_data_file_s2.xlsx]

## Sheet: new_depth_breadth
Timepoint	Subject_Timepoint	Non-Spike Depth	Spike Depth	Non-Spike Breadth	Spike Breadth
D0	subj11_D0	0	0	0	0
D0	subj4_D0	3.84802e-06	7.69604e-06	6.8852e-06	1.37704e-05
PB28	subj11_PB28	2.2374e-05	7.45801e-06	3.5177e-05	2.34513e-05
PB28	subj2_PB28	2.02779e-05	3.24446e-05	1.51259e-05	3.52938e-05
Convalescent	subj234_Convalescent	1.29202e-05	5.16809e-05	1.82134e-05	7.28536e-05
PB28	subj10_PB28	1.34504e-05	4.84216e-05	1.89012e-05	5.19782e-05
D0	subj20_D0	1.82941e-05	0	3.28855e-05	0
D0	subj3_D0	2.86364e-05	1.14546e-05	2.78062e-05	1.39031e-05
D0	subj1_D0	1.24428e-05	4.97711e-05	1.57173e-05	6.28694e-05
D0	subj13_D0	2.63943e-05	0.000131971	3.04442e-05	3.04442e-05
D0	subj18_D0	1.88742e-05	9.43712e-06	2.7265e-05	1.36325e-05
PB28	subj12_PB28	3.17821e-05	7.94553e-06	3.95953e-05	9.89883e-06
PB28	subj13_PB28	1.57925e-05	6.31702e-05	1.80359e-05	3.60718e-05
PB28	subj6_PB28	1.95364e-05	3.90729e-06	2.50691e-05	5.01381e-06
D0	subj9_D0	1.5138e-05	3.7845e-06	3.39046e-05	8.47616e-06
PB28	subj19_PB28	9.97523e-06	4.98761e-05	1.40004e-05	4.66681e-05
PB28	subj4_PB28	0	0	0	0
PB28	subj9_PB28	1.80378e-05	2.16454e-05	4.00112e-05	4.00112e-05
PB28	subj7_PB28	1.11628e-05	3.90699e-05	1.48561e-05	3.71402e-05
D0	subj15_D0	3.70693e-05	5.5604e-05	4.99588e-05	7.49382e-05
D0	subj8_D0	3.47988e-05	6.95977e-06	1.83161e-05	9.15805e-06
D0	subj14_D0	6.78867e-05	9.6981e-06	2.90017e-05	7.25042e-06
PB28	subj17_PB28	5.28283e-05	1.66826e-05	5.34611e-05	1.88686e-05
PB28	subj14_PB28	5.48002e-05	6.85002e-05	9.64051e-06	5.7843e-05
PB28	subj15_PB28	0	1.38244e-05	0	1.76682e-05
D0	subj5_D0	2.71946e-05	5.43892e-06	2.03601e-05	6.7867e-06
D0	subj10_D0	5.30431e-06	1.06086e-05	8.94694e-06	1.78939e-05
D0	subj6_D0	2.35996e-05	0	2.05362e-05	0
PB28	subj5_PB28	9.65074e-06	0.00012546	1.10795e-05	4.43179e-05
D0	subj19_D0	1.2997e-05	6.49849e-06	1.82105e-05	9.10523e-06
PB28	subj20_PB28	1.53189e-05	4.59566e-05	1.74363e-05	6.97453e-05
D0	subj12_D0	1.81794e-05	3.63589e-06	2.45703e-05	4.91405e-06
Convalescent	subj233_Convalescent	0.000450857	4.0987e-05	0.000245879	5.58815e-05
PB28	subj16_PB28	1.70876e-05	0.000102526	4.21242e-05	0.000112331
D0	subj17_D0	0.00010198	5.82742e-06	9.20686e-05	6.57633e-06
D0	subj2_D0	4.14717e-05	1.77736e-05	5.00261e-05	2.14398e-05
PB28	subj8_PB28	4.05813e-05	7.37841e-06	2.11003e-05	8.44014e-06
PB28	subj1_PB28	4.12663e-05	3.53711e-05	3.15291e-05	3.94114e-05
D0	subj7_D0	9.74175e-06	4.87087e-06	1.45586e-05	7.27929e-06
PB28	subj18_PB28	1.19241e-05	2.98103e-05	1.69231e-05	4.23076e-05
PB28	subj129_PB28	1.8505e-05	2.46734e-05	2.59213e-05	3.45617e-05
D0	subj32_D0	4.3789e-05	4.3789e-06	4.16185e-05	5.20232e-06
PB28	subj40_PB28	4.18183e-05	4.18183e-05	0.000117323	0.000117323
D0	subj193_D0	2.07585e-05	0	2.74293e-05	0
D0	subj30_D0	1.97659e-05	1.48244e-05	2.47373e-05	1.8553e-05
D0	subj128_D0	1.39506e-05	3.72015e-05	2.35619e-05	3.92699e-05
D0	subj175_D0	0	1.01814e-05	0	1.88845e-05
PB28	subj148_PB28	1.4344e-05	2.8688e-05	2.10524e-05	3.15786e-05
D0	subj104_D0	2.63322e-05	8.7774e-06	3.31569e-05	1.10523e-05
D0	subj198_D0	6.70219e-06	6.70219e-06	9.69462e-06	9.69462e-06
D0	subj214_D0	2.80688e-05	0	2.08948e-05	0
D0	subj65_D0	2.33923e-05	4.67845e-06	4.6809e-05	9.36181e-06
D0	subj118_D0	1.32862e-05	4.42874e-06	1.06637e-05	5.33185e-06
D0	subj38_D0	2.24679e-05	1.68509e-05	3.19519e-05	2.3964e-05
D0	subj120_D0	2.41865e-05	1.45119e-05	3.05185e-05	1.83111e-05
D0	subj37_D0	2.28582e-05	0	3.65838e-05	0
PB28	subj204_PB28	1.50192e-05	4.50576e-05	1.93958e-05	5.81875e-05
D0	subj230_D0	6.5454e-06	1.30908e-05	8.93056e-06	1.78611e-05
PB28	subj91_PB28	4.87864e-06	0.00010733	6.9558e-06	3.4779e-05
D0	subj203_D0	2.31531e-05	1.15765e-05	2.25086e-05	1.35052e-05
D0	subj71_D0	1.20127e-05	8.00849e-06	2.49414e-05	1.66276e-05
PB28	subj51_PB28	7.98276e-05	0	0.00010618	0
D0	subj91_D0	1.15168e-05	0	1.58521e-05	0
D0	subj222_D0	3.01913e-05	1.00638e-05	3.03603e-05	1.51802e-05
PB28	subj111_PB28	3.21322e-05	4.49851e-05	4.41423e-05	5.29708e-05
D0	subj82_D0	5.48652e-06	0	8.3633e-06	0
D0	subj210_D0	4.00577e-05	4.45085e-06	9.82791e-06	9.82791e-06
PB28	subj120_PB28	1.61391e-05	3.22782e-05	2.03058e-05	4.06116e-05
D0	subj74_D0	2.14375e-05	7.14582e-06	4.26876e-05	1.42292e-05
PB28	subj89_PB28	2.84544e-05	7.11359e-05	3.86332e-05	5.79497e-05
PB28	subj54_PB28	3.7537e-05	1.87685e-05	2.56787e-05	1.9259e-05
D0	subj220_D0	2.45148e-05	7.00422e-06	3.16623e-05	9.04638e-06
D0	subj152_D0	2.03384e-05	6.77948e-06	2.46731e-05	8.22436e-06
PB28	subj74_PB28	0	0	0	0
PB28	subj126_PB28	1.16492e-05	5.82462e-06	2.27219e-05	1.13609e-05
PB28	subj152_PB28	3.09753e-05	1.23901e-05	3.74392e-05	1.49757e-05
D0	subj41_D0	1.0145e-05	5.07249e-06	1.33769e-05	6.68843e-06
D0	subj208_D0	1.51845e-05	1.51845e-05	2.15165e-05	2.15165e-05
D0	subj130_D0	9.88934e-06	4.94467e-06	1.22464e-05	6.12321e-06
D0	subj99_D0	1.52357e-05	2.53928e-05	2.3072e-05	2.3072e-05
PB28	subj155_PB28	2.68776e-05	4.4796e-05	3.31547e-05	5.52578e-05
D0	subj225_D0	4.06164e-06	4.06164e-06	5.70584e-06	5.70584e-06
PB28	subj50_PB28	0	1.27286e-05	0	1.66038e-05
D0	subj122_D0	1.72868e-05	1.15245e-05	2.06289e-05	1.37526e-05
PB28	subj115_PB28	1.33322e-05	1.99983e-05	1.93564e-05	2.90346e-05
D0	subj190_D0	0	4.87917e-06	0	7.41653e-06
PB28	subj138_PB28	0	3.81021e-05	0	0.000110454
D0	subj28_D0	3.6639e-05	0	2.43877e-05	0
D0	subj46_D0	2.67149e-05	8.90496e-06	1.49851e-05	1.49851e-05
D0	subj188_D0	2.86773e-05	2.1508e-05	3.4443e-05	2.58322e-05
D0	subj134_D0	1.04754e-05	5.23771e-06	6.42017e-06	6.42017e-06
D0	subj146_D0	1.04609e-05	1.04609e-05	1.54929e-05	1.54929e-05
D0	subj94_D0	4.91046e-06	0	8.5438e-06	0
D0	subj55_D0	2.19771e-05	1.46514e-05	2.27252e-05	1.13626e-05
D0	subj135_D0	1.48465e-05	0	2.67913e-05	0
D0	subj127_D0	1.02606e-05	2.05211e-05	1.57034e-05	2.35551e-05
D0	subj88_D0	0	0	0	0
D0	subj56_D0	2.28419e-05	0	1.66806e-05	0
PB28	subj177_PB28	1.43326e-05	2.38877e-05	1.81842e-05	1.81842e-05
PB28	subj139_PB28	2.44007e-05	2.92809e-05	3.16236e-05	3.79483e-05
PB28	subj90_PB28	2.52404e-05	7.57212e-05	3.25447e-05	9.7634e-05
D0	subj75_D0	3.38215e-05	0	4.09954e-05	0
PB28	subj179_PB28	8.45091e-06	4.22545e-06	1.04823e-05	5.24117e-06
PB28	subj127_PB28	1.00986e-05	6.05914e-05	1.54506e-05	6.18023e-05
D0	subj229_D0	1.33788e-05	4.45961e-06	7.77327e-06	7.77327e-06
D0	subj226_D0	7.19166e-06	3.59583e-06	1.1779e-05	5.88949e-06
D0	subj181_D0	0	0	0	0
D0	subj22_D0	1.75606e-05	5.85353e-06	1.55105e-05	7.75524e-06
D0	subj191_D0	1.48251e-05	1.48251e-05	3.01682e-05	3.01682e-05
PB28	subj141_PB28	6.33376e-06	5.06701e-05	9.60366e-06	6.72256e-05
PB28	subj208_PB28	2.04494e-05	2.55617e-05	2.22562e-05	2.96749e-05
PB28	subj181_PB28	2.67158e-05	2.67158e-05	2.69052e-05	4.03578e-05
D0	subj106_D0	7.23165e-06	0	1.50789e-05	0
D0	subj169_D0	0	0	0	0
D0	subj36_D0	3.4599e-06	3.4599e-06	6.51156e-06	6.51156e-06
D0	subj100_D0	1.26448e-05	0	1.66831e-05	0
D0	subj173_D0	2.62271e-05	3.74672e-06	3.26753e-05	4.6679e-06
PB28	subj176_PB28	2.21347e-05	3.54155e-05	2.37962e-05	4.75924e-05
PB28	subj75_PB28	6.39693e-05	0	0.000101843	0
D0	subj184_D0	2.02135e-05	1.68446e-05	2.32296e-05	1.54864e-05
PB28	subj185_PB28	4.39892e-05	2.19946e-05	5.21761e-05	2.6088e-05
D0	subj218_D0	5.72692e-06	1.14538e-05	7.77944e-06	7.77944e-06
D0	subj85_D0	0	1.20389e-05	0	1.93472e-05
PB28	subj203_PB28	2.26155e-05	1.13077e-05	2.15488e-05	8.6195e-06
PB28	subj88_PB28	1.79285e-05	0.000143428	3.02033e-05	1.51016e-05
PB28	subj27_PB28	9.23425e-06	4.15541e-05	1.1532e-05	5.18938e-05
D0	subj58_D0	1.28207e-05	0	1.56787e-05	0
D0	subj196_D0	3.17711e-05	1.36162e-05	3.66333e-05	1.57e-05
D0	subj177_D0	2.18542e-05	0	2.91221e-05	0
D0	subj70_D0	7.53619e-06	7.53619e-06	1.48043e-05	1.48043e-05
D0	subj95_D0	8.78387e-06	2.63516e-05	1.39983e-05	4.1995e-05
D0	subj176_D0	1.02176e-05	1.53264e-05	1.29947e-05	1.9492e-05
PB28	subj171_PB28	5.73155e-05	8.18793e-06	6.51626e-05	1.0025e-05
D0	subj143_D0	1.28714e-05	2.14524e-05	1.73144e-05	2.30859e-05
D0	subj213_D0	4.42948e-06	4.42948e-06	6.31908e-06	6.31908e-06
D0	subj43_D0	6.58896e-06	0	1.27181e-05	0
D0	subj168_D0	1.67804e-05	0	2.21271e-05	0
D0	subj202_D0	4.07067e-05	0	5.34302e-05	0
D0	subj215_D0	0	4.52855e-06	0	7.6599e-06
D0	subj151_D0	8.33938e-06	0	1.25094e-05	0
D0	subj167_D0	5.45313e-06	2.18125e-05	6.77094e-06	2.70838e-05
PB28	subj146_PB28	1.6226e-05	1.21695e-05	2.63212e-05	1.97409e-05
PB28	subj154_PB28	1.73696e-05	0.000191065	2.24214e-05	6.72642e-05
D0	subj39_D0	3.91082e-05	7.82164e-06	2.84301e-05	1.1372e-05
D0	subj232_D0	0	0	0	0
D0	subj224_D0	1.78246e-05	7.12985e-06	2.83999e-05	1.136e-05
PB28	subj207_PB28	4.14282e-05	5.91832e-06	1.22555e-05	1.22555e-05
D0	subj29_D0	5.44565e-05	7.7795e-06	3.6635e-05	1.22117e-05
D0	subj68_D0	1.31832e-05	1.31832e-05	2.0167e-05	2.0167e-05
D0	subj89_D0	2.08455e-05	2.08455e-05	1.37331e-05	2.74661e-05
D0	subj93_D0	0	0	0	0
PB28	subj123_PB28	5.34638e-05	8.91063e-06	6.14869e-05	1.11794e-05
D0	subj98_D0	0	7.71191e-06	0	1.01942e-05
D0	subj206_D0	1.31118e-05	4.37059e-06	1.45742e-05	7.28709e-06
PB28	subj21_PB28	1.29756e-05	1.94633e-05	3.41974e-05	5.12961e-05
D0	subj231_D0	4.41024e-06	1.32307e-05	6.30235e-06	1.8907e-05
D0	subj34_D0	2.83611e-05	1.13444e-05	4.26625e-05	1.7065e-05
D0	subj217_D0	0	1.98393e-05	0	1.25233e-05
PB28	subj65_PB28	3.40954e-05	1.70477e-05	5.55062e-05	2.77531e-05
D0	subj47_D0	3.63369e-06	7.26739e-06	6.87394e-06	1.37479e-05
PB28	subj69_PB28	0	9.07071e-05	0	0.00011147
D0	subj24_D0	7.27873e-05	0	6.02543e-05	0
D0	subj66_D0	4.3241e-05	4.80455e-06	4.58271e-05	7.63784e-06
PB28	subj149_PB28	1.60325e-05	0.000224455	1.93157e-05	2.57543e-05
D0	subj189_D0	2.14932e-05	1.07466e-05	1.4324e-05	1.4324e-05
D0	subj227_D0	0	0	0	0
D0	subj114_D0	0	0	0	0
D0	subj64_D0	2.70742e-05	6.76856e-06	4.84966e-05	1.61655e-05
D0	subj119_D0	1.66683e-05	4.16707e-06	1.52382e-05	5.07939e-06
D0	subj197_D0	2.22805e-05	1.78244e-05	2.77236e-05	2.21789e-05
PB28	subj52_PB28	0	0	0	0
D0	subj223_D0	3.34091e-05	0	2.46907e-05	0
PB28	subj71_PB28	2.80081e-05	3.92113e-05	4.996e-05	4.996e-05
D0	subj23_D0	0.000230423	0	3.88518e-05	0
PB28	subj47_PB28	2.34877e-05	0	4.00072e-05	0
D0	subj109_D0	1.39356e-05	6.96782e-06	1.768e-05	8.84001e-06
D0	subj81_D0	1.73557e-05	1.15705e-05	2.97071e-05	1.98047e-05
PB28	subj121_PB28	3.84027e-05	2.56018e-05	4.53138e-05	3.02092e-05
PB28	subj113_PB28	0	3.59089e-05	0	3.23672e-05
D0	subj209_D0	1.70777e-05	8.53883e-06	3.39913e-05	1.69957e-05
D0	subj174_D0	2.82964e-05	4.04235e-06	4.13042e-05	8.26084e-06
D0	subj83_D0	7.02245e-06	0	1.17521e-05	0
PB28	subj163_PB28	1.88751e-05	9.43757e-06	2.38193e-05	1.19097e-05
PB28	subj93_PB28	0	2.98781e-05	0	3.95812e-05
PB28	subj66_PB28	0	0	0	0
D0	subj178_D0	9.03261e-06	1.80652e-05	1.22971e-05	1.84456e-05
D0	subj84_D0	1.88532e-05	2.35665e-05	2.82534e-05	2.119e-05
PB28	subj124_PB28	2.72656e-05	2.72656e-05	3.67782e-05	2.20669e-05
PB28	subj209_PB28	0.000104514	6.02967e-05	6.20511e-05	6.20511e-05
PB28	subj135_PB28	7.13241e-06	1.42648e-05	1.26807e-05	1.26807e-05
D0	subj195_D0	2.90801e-05	9.69335e-06	2.73881e-05	1.3694e-05
D0	subj156_D0	4.80626e-06	0	5.80656e-06	0
PB28	subj76_PB28	0.000889284	0.000151583	2.02606e-05	0.000182345
D0	subj112_D0	5.36766e-06	2.14706e-05	6.39174e-06	2.55669e-05
PB28	subj77_PB28	7.89806e-05	2.63269e-05	9.28926e-05	3.48347e-05
D0	subj131_D0	2.63569e-05	1.97677e-05	3.72696e-05	2.79522e-05
D0	subj140_D0	2.55027e-05	1.27514e-05	3.45239e-05	1.9728e-05
D0	subj150_D0	2.30394e-05	3.83991e-06	2.9849e-05	4.97483e-06
PB28	subj145_PB28	2.71313e-05	5.81384e-05	3.49267e-05	4.98952e-05
D0	subj166_D0	8.10767e-06	8.10767e-06	5.80333e-06	1.16067e-05
D0	subj185_D0	1.30615e-05	1.30615e-05	1.53104e-05	1.53104e-05
D0	subj129_D0	2.00906e-05	1.5068e-05	1.38897e-05	2.08345e-05
D0	subj212_D0	1.81178e-05	0	2.45288e-05	0
D0	subj110_D0	3.2029e-05	4.57557e-06	3.74745e-05	6.24575e-06
D0	subj105_D0	4.60584e-05	1.97393e-05	3.57983e-05	2.68488e-05
PB28	subj42_PB28	5.39217e-06	2.69609e-05	7.12611e-06	2.13783e-05
PB28	subj94_PB28	4.2466e-05	2.65413e-05	4.38854e-05	3.51084e-05
PB28	subj186_PB28	1.90876e-05	1.90876e-05	2.38655e-05	2.38655e-05
D0	subj154_D0	1.57384e-05	1.57384e-05	1.95084e-05	1.95084e-05
PB28	subj86_PB28	2.49265e-05	1.24632e-05	4.99114e-05	2.49557e-05
D0	subj211_D0	1.10508e-05	2.21015e-05	1.45887e-05	2.91775e-05
PB28	subj46_PB28	1.88221e-05	5.64663e-05	3.09588e-05	4.64382e-05
D0	subj52_D0	2.35859e-05	5.89647e-06	3.33433e-05	8.33583e-06
D0	subj153_D0	9.92251e-06	9.92251e-06	1.42708e-05	1.42708e-05
D0	subj96_D0	3.08444e-05	6.16888e-06	3.24488e-05	8.11221e-06
D0	subj62_D0	5.31144e-06	0	9.20624e-06	0
D0	subj183_D0	1.52797e-05	1.52797e-05	1.01422e-05	2.02844e-05
D0	subj165_D0	1.97883e-05	6.59609e-06	3.25201e-05	1.084e-05
PB28	subj143_PB28	1.73282e-05	1.29962e-05	2.37454e-05	1.18727e-05
D0	subj161_D0	7.9495e-06	7.9495e-06	1.00462e-05	1.00462e-05
D0	subj48_D0	2.54166e-05	1.69444e-05	3.03894e-05	2.2792e-05
PB28	subj151_PB28	2.62046e-05	2.62046e-05	2.94184e-05	3.92245e-05
D0	subj160_D0	1.27502e-05	8.50011e-06	2.15582e-05	7.18608e-06
D0	subj86_D0	3.02074e-05	0	3.03214e-05	0
PB28	subj184_PB28	4.14853e-05	1.24456e-05	3.29975e-05	9.42787e-06
D0	subj159_D0	2.21019e-05	0	3.48724e-05	0
PB28	subj45_PB28	2.64767e-05	0	3.45054e-05	0
PB28	subj104_PB28	1.40457e-05	2.10685e-05	1.76107e-05	2.20134e-05
PB28	subj122_PB28	1.05344e-05	1.58015e-05	1.28655e-05	1.92983e-05
PB28	subj87_PB28	1.58127e-05	0	2.25154e-05	0
D0	subj57_D0	8.71475e-06	2.61442e-05	1.08584e-05	3.25751e-05
PB28	subj116_PB28	9.81682e-06	0.000314138	1.42188e-05	9.24221e-05
D0	subj219_D0	1.81018e-05	1.35763e-05	1.52686e-05	1.52686e-05
D0	subj117_D0	3.47464e-05	9.92753e-06	4.80499e-05	1.37285e-05
D0	subj101_D0	5.94079e-05	8.48684e-06	4.81435e-05	1.20359e-05
D0	subj158_D0	2.03213e-05	1.01606e-05	2.40473e-05	1.20236e-05
PB28	subj117_PB28	1.42569e-05	9.50457e-06	1.98055e-05	1.32037e-05
PB28	subj63_PB28	0	1.6452e-05	0	2.44302e-05
D0	subj136_D0	0	6.73156e-06	0	1.74307e-05
PB28	subj48_PB28	0	5.03865e-05	0	7.75855e-05
D0	subj61_D0	7.55201e-06	7.55201e-06	9.49163e-06	9.49163e-06
PB28	subj205_PB28	4.11943e-06	0	1.04271e-05	0
D0	subj186_D0	1.67177e-05	5.57258e-06	2.00287e-05	6.67624e-06
PB28	subj60_PB28	0	2.67287e-05	0	3.29544e-05
D0	subj67_D0	1.29531e-05	1.29531e-05	3.19105e-05	2.12737e-05
D0	subj182_D0	5.62016e-06	5.62016e-06	6.62103e-06	6.62103e-06
PB28	subj178_PB28	1.6573e-05	3.72892e-05	2.28802e-05	2.86002e-05
D0	subj138_D0	0	0	0	0
PB28	subj68_PB28	2.5005e-05	1.25025e-05	3.56087e-05	1.78044e-05
PB28	subj114_PB28	2.20016e-05	3.30024e-05	3.10933e-05	3.88666e-05
D0	subj149_D0	2.43407e-05	6.08517e-06	2.84357e-05	7.10894e-06
D0	subj221_D0	2.08986e-05	0	2.13604e-05	0
D0	subj172_D0	6.75459e-06	0	9.7551e-06	0
PB28	subj64_PB28	0	0	0	0
PB28	subj34_PB28	1.47197e-05	1.47197e-05	2.17205e-05	2.17205e-05
PB28	subj150_PB28	1.91613e-05	1.4371e-05	2.46066e-05	1.8455e-05
D0	subj90_D0	6.32366e-05	1.14976e-05	5.5417e-05	1.58334e-05
PB28	subj137_PB28	1.23153e-05	4.10511e-05	1.48482e-05	3.46457e-05
PB28	subj36_PB28	9.15891e-06	7.02183e-05	2.0662e-05	8.2648e-05
PB28	subj33_PB28	2.99903e-05	2.99903e-05	3.05594e-05	3.66712e-05
PB28	subj183_PB28	3.43666e-05	5.15499e-05	3.43532e-05	2.29022e-05
D0	subj113_D0	1.16265e-05	1.74397e-05	1.82658e-05	2.73988e-05
D0	subj141_D0	1.95436e-05	4.88589e-06	2.86804e-05	7.1701e-06
D0	subj54_D0	2.57162e-05	1.02865e-05	2.8331e-05	1.41655e-05
PB28	subj73_PB28	0.000504179	3.8783e-05	0.00026688	8.89601e-05
PB28	subj72_PB28	0	1.36242e-05	0	3.44899e-05
D0	subj42_D0	0	1.92889e-05	0	1.67177e-05
PB28	subj147_PB28	1.65198e-05	0.000104626	2.15412e-05	3.5902e-05
PB28	subj41_PB28	0	3.50549e-05	0	4.31934e-05
D0	subj171_D0	2.24375e-05	4.4875e-06	2.20289e-05	5.50721e-06
D0	subj76_D0	0.000888511	6.53317e-06	2.69052e-05	1.34526e-05
PB28	subj156_PB28	2.76938e-05	9.23127e-06	3.48916e-05	1.16305e-05
D0	subj137_D0	9.41478e-06	0	1.10396e-05	0
D0	subj53_D0	1.16032e-05	0	5.75076e-05	0
D0	subj44_D0	1.76192e-05	0	3.06054e-05	0
PB28	subj92_PB28	2.69522e-05	2.69522e-05	3.00496e-05	3.00496e-05
PB28	subj38_PB28	8.06842e-06	2.42053e-05	1.05967e-05	3.17901e-05
PB28	subj201_PB28	1.22562e-05	4.90246e-05	1.76762e-05	3.53523e-05
PB28	subj35_PB28	1.73092e-05	3.46184e-05	3.55556e-05	4.74074e-05
D0	subj123_D0	2.37939e-05	1.42763e-05	2.97832e-05	1.78699e-05
D0	subj124_D0	3.07457e-05	5.12429e-06	3.87122e-05	6.45203e-06
D0	subj142_D0	0	5.00148e-06	0	6.79884e-06
D0	subj63_D0	6.00525e-06	1.20105e-05	9.32184e-06	9.32184e-06
D0	subj180_D0	1.48607e-05	9.90712e-06	1.78549e-05	1.19033e-05
PB28	subj172_PB28	7.72448e-06	3.86224e-06	1.11003e-05	5.55016e-06
D0	subj102_D0	2.14868e-05	1.43245e-05	4.04719e-05	2.0236e-05
D0	subj51_D0	7.29412e-05	1.21569e-05	3.49089e-05	1.74544e-05
D0	subj92_D0	1.93076e-05	6.43588e-06	3.11245e-05	1.03748e-05
D0	subj163_D0	1.9309e-05	6.43633e-06	2.50244e-05	8.34147e-06
D0	subj162_D0	5.45188e-06	0	1.29017e-05	0
D0	subj170_D0	1.87022e-05	9.35108e-06	2.23985e-05	1.11993e-05
PB28	subj106_PB28	5.35495e-06	5.35495e-06	1.01948e-05	1.01948e-05
D0	subj139_D0	0	1.39218e-05	0	1.85412e-05
PB28	subj202_PB28	4.44644e-06	8.89288e-06	5.98297e-06	1.19659e-05
PB28	subj170_PB28	2.05898e-05	2.88257e-05	2.45946e-05	1.96756e-05
PB28	subj119_PB28	4.47121e-05	5.58901e-05	1.87904e-05	4.22783e-05
D0	subj80_D0	1.46635e-05	7.33175e-06	1.97188e-05	9.8594e-06
D0	subj216_D0	3.81817e-05	4.24241e-06	1.16653e-05	5.83264e-06
D0	subj194_D0	4.96005e-05	0	4.0744e-05	0
PB28	subj206_PB28	1.36563e-05	0.000177532	1.67456e-05	0.000122801
D0	subj126_D0	2.0356e-05	0	2.389e-05	0
D0	subj155_D0	1.48802e-05	3.72004e-06	1.36641e-05	4.55469e-06
D0	subj200_D0	3.48191e-05	9.94832e-06	2.42286e-05	1.21143e-05
PB28	subj57_PB28	3.52671e-05	2.64504e-05	4.28536e-05	2.14268e-05
D0	subj59_D0	1.09542e-05	0	1.4854e-05	0
PB28	subj105_PB28	3.31941e-05	3.31941e-05	3.08444e-05	3.08444e-05
D0	subj50_D0	0	2.15445e-05	0	1.43821e-05
D0	subj199_D0	4.94486e-06	2.96692e-05	7.099e-06	2.8396e-05
PB28	subj180_PB28	7.7263e-06	0.000154526	9.42827e-06	9.42827e-05
PB28	subj39_PB28	2.08405e-05	0	1.93667e-05	0
PB28	subj136_PB28	0	7.2469e-06	0	1.90767e-05
D0	subj25_D0	1.81819e-05	1.21213e-05	2.795e-05	1.86333e-05
PB28	subj118_PB28	2.27603e-05	7.58676e-06	2.72995e-05	9.09984e-06
D0	subj201_D0	3.93674e-06	3.93674e-06	6.13591e-06	6.13591e-06
PB28	subj140_PB28	4.10946e-06	4.10946e-05	6.18613e-06	4.9489e-05
PB28	subj162_PB28	1.02458e-05	5.1229e-06	1.81974e-05	9.09868e-06
D0	subj133_D0	8.48389e-06	0	1.3339e-05	0
D0	subj125_D0	1.13065e-05	2.26129e-05	1.72073e-05	3.44145e-05
D0	subj35_D0	1.11734e-05	1.11734e-05	2.20656e-05	2.20656e-05
PB28	subj125_PB28	1.60742e-05	6.9655e-05	2.35536e-05	3.9256e-05
D0	subj144_D0	1.99149e-05	1.99149e-05	2.50809e-05	2.50809e-05
PB28	subj142_PB28	1.55971e-05	5.19902e-06	2.11473e-05	7.0491e-06
D0	subj116_D0	6.32395e-06	4.42677e-05	8.79507e-06	1.75901e-05
D0	subj107_D0	1.69451e-05	5.64838e-06	2.13365e-05	7.11217e-06
PB28	subj175_PB28	0	3.14935e-05	0	3.37617e-05
D0	subj157_D0	1.81336e-05	0	2.57354e-05	0
D0	subj115_D0	2.17429e-05	2.17429e-05	3.13267e-05	2.08845e-05
PB28	subj102_PB28	1.04419e-05	6.96124e-06	2.23482e-05	1.48988e-05
D0	subj87_D0	1.8825e-05	4.70626e-06	3.88606e-05	1.29535e-05
D0	subj228_D0	3.44125e-05	5.73542e-06	3.1142e-05	7.78549e-06
D0	subj205_D0	1.1209e-05	1.1209e-05	2.04914e-05	3.07371e-05
PB28	subj79_PB28	6.15014e-06	4.92011e-05	9.04691e-06	7.23753e-05
D0	subj77_D0	4.97686e-06	9.95372e-06	7.7409e-06	1.54818e-05
D0	subj187_D0	1.3796e-05	0	1.74976e-05	0
D0	subj147_D0	4.76322e-06	4.76322e-06	5.87572e-06	5.87572e-06
D0	subj79_D0	2.46763e-05	1.23381e-05	4.09895e-05	2.04947e-05
D0	subj179_D0	1.58128e-05	0	2.01705e-05	0
D0	subj31_D0	3.04869e-05	1.21948e-05	3.06288e-05	1.53144e-05
D0	subj192_D0	1.88031e-05	1.88031e-05	2.26292e-05	2.26292e-05
PB28	subj85_PB28	4.4433e-05	2.66598e-05	4.22773e-05	4.22773e-05
D0	subj204_D0	0	0	0	0
D0	subj26_D0	6.22165e-06	0	1.18164e-05	0
PB28	subj182_PB28	1.69527e-05	7.62873e-05	2.08425e-05	5.21061e-05
D0	subj132_D0	2.4575e-05	4.915e-06	2.88424e-05	5.76848e-06
PB28	subj112_PB28	8.1371e-05	1.25186e-05	5.34078e-05	1.52594e-05
D0	subj207_D0	3.72132e-05	0	3.7884e-05	0
D0	subj49_D0	1.8614e-05	0	1.59279e-05	0
D0	subj103_D0	2.53356e-05	4.2226e-06	3.77219e-05	6.28698e-06
D0	subj164_D0	1.83129e-05	6.1043e-06	2.55938e-05	8.53126e-06
D0	subj108_D0	0	6.71754e-06	0	7.70143e-06
D0	subj97_D0	2.89003e-05	0	3.43674e-05	0
PB28	subj55_PB28	0	0	0	0
PB28	subj157_PB28	1.11359e-05	2.59837e-05	1.56184e-05	2.08245e-05
D0	subj148_D0	8.2728e-06	0	1.14927e-05	0
D0	subj60_D0	2.50007e-05	4.16679e-06	3.35886e-05	5.5981e-06
D0	subj121_D0	3.81326e-06	1.90663e-05	4.86793e-06	2.43397e-05
D0	subj145_D0	2.89797e-05	3.72597e-05	3.67217e-05	1.57379e-05
PB28	subj59_PB28	3.64272e-05	0	4.06197e-05	0
D0	subj69_D0	0	3.27139e-05	0	3.02419e-05
PB28	subj144_PB28	1.66014e-05	4.15034e-05	2.19812e-05	5.49529e-05
PB28	subj108_PB28	3.64761e-05	3.24232e-05	4.18825e-05	3.25753e-05
D0	subj78_D0	7.8638e-06	7.8638e-06	9.70553e-06	9.70553e-06
D0	subj111_D0	1.36731e-05	2.05096e-05	1.85513e-05	1.85513e-05
